# Supplementary material for: Morphological and Taxonomic Properties of the Newly Isolated Cotonvirus japonicus, a New Lineage of the Subfamily Megavirinae
Source: J Virol. 2021 Aug 25;95(18):e00919-21. doi: 10.1128/JVI.00919-21 (PMC8387033; doi:10.1128/JVI.00919-21)
Supplement: Supplemental file 2 — Data Set S1<br>. Download JVI.00919-21-s0001.xlsx, XLSX file, 0.07 MB [file jvi.00919-21-s0001.xlsx]

## Sheet: ORF_annotation
ORF	Strand	Left end	Right end	Annotation	Functional category	Best-hit
1	+	205	1548	helicase	DNA replication, recombination and repair	Saudi moumouvirus
2	-	985	1506	putative ORFan	Uncharacterized	…
3	+	1846	2217	hypothetical protein	Uncharacterized	Terrestrivirus sp.
4	-	2276	2944	hypothetical protein	Uncharacterized	Acanthamoeba polyphaga mimivirus
5	-	5567	6739	putative BTB/POZ domain-containing protein	Uncharacterized	Mimivirus sp. SH
6	-	6720	6923	putative ORFan	Uncharacterized	…
7	+	6906	7340	hypothetical protein	Uncharacterized	Moumouvirus goulette
8	+	7627	8043	hypothetical protein	Uncharacterized	Megavirus lba
9	+	8357	8770	hypothetical protein	Uncharacterized	Megavirus lba
10	+	9232	9930	hypothetical protein	Uncharacterized	Candidatus Cardinium hertigii
11	-	9988	10239	hypothetical protein	Uncharacterized	Geminocystis herdmanii
12	-	10308	10910	putative ankyrin repeat protein	Uncharacterized	Acanthamoeba polyphaga mimivirus
13	-	10964	12301	hypothetical protein	Uncharacterized	Saudi moumouvirus
14	+	12587	14095	hypothetical protein	Uncharacterized	Megavirus vitis
15	-	14180	15355	putative KilA-N domain-containing protein	Uncharacterized	Moumouvirus Monve
16	-	15499	16668	putative KilA-N domain-containing protein	Uncharacterized	Acanthamoeba polyphaga mimivirus
17	-	17040	17735	putative ankyrin repeat protein	Uncharacterized	Mimivirus sp. SH
18	-	17826	18503	putative ankyrin repeat protein	Uncharacterized	Mimivirus sp. SH
19	-	18563	19951	vacuolar sorting protein	Uncharacterized	Megavirus chiliensis
20	+	20128	20613	hypothetical protein	Uncharacterized	Acanthamoeba polyphaga mimivirus
21	-	20707	22110	putative BTB/POZ domain-containing protein	Uncharacterized	Mimivirus sp. SH
22	+	22372	23721	putative deoxyribodipyrimidine photolyase-related protein	Other metabolic functions	Acanthamoeba polyphaga mimivirus
23	+	23811	24419	hypothetical protein	Uncharacterized	Acanthamoeba polyphaga mimivirus
24	-	24492	25775	putative F-box and FNIp repeat-containing protein	Uncharacterized	Saudi moumouvirus
25	-	25835	26953	ankyrin repeat protein	Uncharacterized	Saudi moumouvirus
26	-	27037	27396	hypothetical protein	Uncharacterized	Megavirus courdo7
27	-	27683	29092	WD-repeat family protein	Uncharacterized	Moumouvirus maliensis
28	-	29262	29630	hypothetical protein	Uncharacterized	Saudi moumouvirus
29	-	29921	30160	hypothetical protein	Uncharacterized	Megavirus chiliensis
30	+	30312	30911	hypothetical protein	Uncharacterized	Megavirus vitis
31	-	30959	31789	hypothetical protein	Uncharacterized	Acanthamoeba polyphaga moumouvirus
32	-	31888	32508	hypothetical protein	Uncharacterized	Megavirus vitis
33	-	32609	32995	hypothetical protein	Uncharacterized	Moumouvirus goulette
34	+	33077	33340	hypothetical protein	Uncharacterized	Tanacetum cinerariifolium
35	+	33451	33792	hypothetical protein	Uncharacterized	Moumouvirus goulette
36	-	34316	35374	putative ankyrin repeat protein	Uncharacterized	Megavirus courdo7
37	+	35720	36679	alkylated DNA repair protein alkb-like 8 isoform x1	DNA replication, recombination and repair	Tupanvirus soda lake
38	-	36874	37407	hypothetical protein	Uncharacterized	Acanthamoeba polyphaga mimivirus
39	-	37535	37792	hypothetical protein	Uncharacterized	Moumouvirus goulette
40	+	37991	38599	hypothetical protein	Uncharacterized	Megavirus vitis
41	-	38686	39306	hypothetical protein	Uncharacterized	Bandra megavirus
42	-	39575	40450	hypothetical protein	Uncharacterized	Acanthamoeba polyphaga mimivirus
43	+	40626	40922	hypothetical protein	Uncharacterized	Moumouvirus goulette
44	+	41440	43020	transposase	Mobile elements	Bandra megavirus
45	-	43087	44787	putative endonuclease/exonuclease/phosphatase	DNA replication, recombination and repair	Acanthamoeba polyphaga mimivirus
46	+	44955	45437	hypothetical protein	Uncharacterized	Megavirus vitis
47	-	45521	46099	putative ankyrin repeat protein	Uncharacterized	Saudi moumouvirus
48	-	46234	46476	hypothetical protein	Uncharacterized	Megavirus chiliensis
49	-	46704	47615	putative ankyrin repeat protein	Uncharacterized	Saudi moumouvirus
50	-	47835	49682	putative ankyrin repeat protein	Uncharacterized	Megavirus vitis
51	-	49906	51654	putative Sel1-like repeat-containing protein	Uncharacterized	Megavirus lba
52	-	51977	53407	putative BTB/POZ domain-containing protein	Uncharacterized	Mimivirus sp. SH
53	-	53509	54633	putative ankyrin repeat protein	Uncharacterized	Megavirus lba
54	-	55148	56461	ankyrin repeat protein	Uncharacterized	Acanthamoeba polyphaga mimivirus
55	-	56464	56778	putative ankyrin repeat protein	Uncharacterized	Powai lake megavirus
56	-	56837	58333	putative BTB/POZ domain-containing protein	Uncharacterized	Megavirus lba
57	+	58496	58906	hypothetical protein	Uncharacterized	Megavirus lba
58	-	59286	60647	hypothetical protein	Uncharacterized	Powai lake megavirus
59	-	60718	62238	putative BTB/POZ domain-containing protein	Uncharacterized	Megavirus vitis
60	-	62343	63560	putative ankyrin repeat protein	Uncharacterized	Powai lake megavirus
61	-	63619	64731	ankyrin repeat protein	Uncharacterized	Acanthamoeba polyphaga mimivirus
62	-	64913	65143	hypothetical protein	Uncharacterized	Megavirus chiliensis
63	-	65199	66617	F-box and FNIP repeat-containing protein	Uncharacterized	Acanthamoeba polyphaga mimivirus
64	-	66753	67277	hypothetical protein	Uncharacterized	Acanthamoeba polyphaga mimivirus
65	+	67500	67994	hypothetical protein	Uncharacterized	Megavirus courdo7
66	-	68139	68567	hypothetical protein	Uncharacterized	Megavirus courdo7
67	-	68684	69046	putative keratin-associated protein 4-4	Miscellaneous	Anolis carolinensis
68	-	69130	70023	hypothetical protein	Uncharacterized	Acanthamoeba polyphaga mimivirus
69	-	70102	70320	hypothetical protein	Uncharacterized	Acanthamoeba castellanii str. Neff
70	-	70726	72306	transposase	Mobile elements	Bandra megavirus
71	-	72246	72464	putative ORFan	Uncharacterized	…
72	+	72484	73002	putative secretion chaperone-like protein	Miscellaneous	Borely moumouvirus
73	+	73101	73706	hypothetical protein	Uncharacterized	Megavirus courdo11
74	-	73753	75276	FNIP repeat-containing protein	Uncharacterized	Moumouvirus maliensis
75	-	75343	76218	putative lipoprotein	Miscellaneous	Mimivirus sp. SH
76	+	76370	77011	hypothetical protein	Uncharacterized	Acanthamoeba polyphaga mimivirus
77	-	77067	78752	putative ankyrin repeat protein	Uncharacterized	Megavirus chiliensis
78	+	78683	80038	hypothetical protein	Uncharacterized	Acanthamoeba polyphaga mimivirus
79	-	80052	80660	putative B-type lectin protein	Miscellaneous	Acanthamoeba polyphaga mimivirus
80	-	80726	81073	hypothetical protein	Uncharacterized	Powai lake megavirus
81	-	81186	81578	zinc finger protein	Uncharacterized	Moumouvirus australiensis
82	-	81635	83383	putative Sel1-like repeat-containing protein	Uncharacterized	Mimivirus sp. SH
83	-	83586	88445	putative serine/threonine-protein kinase receptor	Signal transduction regulation	Mimivirus sp. SH
84	+	88593	89915	collagen-like protein	Miscellaneous	Megavirus lba
85	-	89981	91210	hypothetical protein	Uncharacterized	Mimivirus sp. SH
86	-	91282	92709	putative BTB/POZ domain-containing protein	Uncharacterized	Powai lake megavirus
87	-	92769	93383	hypothetical protein	Uncharacterized	Mimivirus sp. SH
88	+	93703	94356	hypothetical protein	Uncharacterized	Acanthamoeba polyphaga mimivirus
89	+	93745	94356	hypothetical protein	Uncharacterized	Acanthamoeba polyphaga mimivirus
90	+	94411	94656	hypothetical protein	Uncharacterized	Acanthamoeba polyphaga mimivirus
91	+	94666	95784	hypothetical protein	Uncharacterized	Mimivirus sp. SH
92	-	95854	96813	ankyrin repeat-containing protein	Uncharacterized	Acanthamoeba castellanii mamavirus
93	-	97087	97902	F-box	Uncharacterized	Acanthamoeba polyphaga mimivirus
94	-	97982	98293	membrane protein	Uncharacterized	Borely moumouvirus
95	-	98321	99205	putative ankyrin repeat protein	Uncharacterized	Mimivirus sp. SH
96	+	99380	100168	putative membrane protein	Virion structure and morphogenesis	Moumouvirus maliensis
97	-	100231	101232	ankyrin repeat protein	Uncharacterized	Moumouvirus australiensis
98	+	101355	101762	hypothetical protein	Uncharacterized	Bandra megavirus
99	-	101855	102559	hypothetical protein	Uncharacterized	Moumouvirus Monve
100	-	102786	104324	putative BTB/POZ domain-containing protein	Uncharacterized	Megavirus courdo7
101	-	104376	104588	putative membrane protein	Virion structure and morphogenesis	Acanthamoeba castellanii mamavirus
102	-	104690	105673	ankyrin repeat protein	Uncharacterized	Bandra megavirus
103	+	105873	107258	F-box and FNIP repeat-containing protein	Uncharacterized	Acanthamoeba polyphaga mimivirus
104	-	108213	109541	hypothetical protein	Uncharacterized	Megavirus courdo7
105	-	109906	110436	hypothetical protein	Uncharacterized	Megavirus chiliensis
106	-	110528	111418	putative ankyrin repeat protein	Uncharacterized	Megavirus courdo11
107	-	111481	111702	hypothetical protein	Uncharacterized	Megavirus courdo11
108	-	111770	112408	ankyrin repeat protein	Uncharacterized	Bandra megavirus
109	-	112416	112853	putative ankyrin repeat protein	Uncharacterized	Megavirus lba
110	-	112907	113119	hypothetical protein	Uncharacterized	Acanthamoeba polyphaga mimivirus
111	-	113617	115191	putative ankyrin repeat protein	Uncharacterized	Megavirus courdo11
112	+	115224	115466	hypothetical protein	Uncharacterized	Powai lake megavirus
113	-	115492	116739	putative ankyrin repeat protein	Uncharacterized	Megavirus chiliensis
114	-	117046	117357	hypothetical protein	Uncharacterized	Megavirus courdo11
115	-	117433	117906	hypothetical protein	Uncharacterized	Powai lake megavirus
116	-	117961	119079	hypothetical protein	Uncharacterized	Megavirus lba
117	-	119277	119963	hypothetical protein	Uncharacterized	Bandra megavirus
118	-	120172	120579	hypothetical protein	Uncharacterized	Megavirus courdo7
119	+	120707	121198	hypothetical protein	Uncharacterized	Megavirus lba
120	+	121266	122162	hypothetical protein	Uncharacterized	Acanthamoeba polyphaga mimivirus
121	-	122237	122842	hypothetical protein	Uncharacterized	Megavirus vitis
122	+	122975	123943	putative ankyrin repeat protein	Uncharacterized	Megavirus lba
123	+	124044	124760	hypothetical protein	Uncharacterized	Megavirus chiliensis
124	-	124803	126416	putative ankyrin repeat protein	Uncharacterized	Megavirus chiliensis
125	-	126479	127921	putative Sel1-like repeat-containing protein	Uncharacterized	Megavirus courdo11
126	-	128198	129154	hypothetical protein	Uncharacterized	Acanthamoeba polyphaga lentillevirus
127	-	129321	129737	hypothetical protein	Uncharacterized	Bandra megavirus
128	-	129876	130745	hypothetical protein	Uncharacterized	Ruminococcaceae bacterium
129	+	130997	132043	hypothetical protein	Uncharacterized	Powai lake megavirus
130	-	132082	133017	hypothetical protein	Uncharacterized	Acanthamoeba polyphaga mimivirus
131	-	133114	134130	putative F-box and FNIP repeat-containing protein	Uncharacterized	Megavirus chiliensis
132	-	134242	135633	putative KilA-N domain-containing protein	Uncharacterized	Moumouvirus Monve
133	-	135774	137258	putative KilA-N domain-containing protein	Uncharacterized	Megavirus vitis
134	+	137385	139460	putative ankyrin repeat protein	Uncharacterized	Acanthamoeba polyphaga mimivirus
135	+	139536	140330	hypothetical protein	Uncharacterized	Megavirus chiliensis
136	-	140410	140955	ankyrin repeat protein	Uncharacterized	Bandra megavirus
137	-	140996	141784	hypothetical protein	Uncharacterized	Megavirus courdo7
138	-	141905	142948	putative ankyrin repeat protein	Uncharacterized	Moumouvirus Monve
139	-	143014	144105	hypothetical protein	Uncharacterized	Acanthamoeba polyphaga mimivirus
140	+	144212	145462	hypothetical protein	Uncharacterized	Moumouvirus maliensis
141	+	145553	145777	putative ORFan	Uncharacterized	…
142	+	145849	147099	DHH family phosphohydrolase-like protein	Other metabolic functions	Moumouvirus goulette
143	+	148086	149591	putative transposase	Mobile elements	Megavirus chiliensis
144	-	149883	150263	D5-ATPase-helicase	DNA replication, recombination and repair	Megavirus montpellier
145	-	150890	151270	hypothetical protein	Uncharacterized	Moumouvirus goulette
146	-	151382	152227	hypothetical protein	Uncharacterized	Mimivirus sp. SH
147	+	152400	153008	methyltransferase type 11	Other metabolic functions	Megavirus courdo11
148	+	153063	153779	hypothetical protein	Uncharacterized	Megavirus courdo11
149	-	153797	155731	ankyrin repeat protein	Uncharacterized	Saudi moumouvirus
150	-	155808	158081	ankyrin repeat protein	Uncharacterized	Saudi moumouvirus
151	-	158203	160086	ankyrin repeat protein	Uncharacterized	Saudi moumouvirus
152	-	160709	160927	putative ankyrin repeat protein	Uncharacterized	Acanthamoeba polyphaga mimivirus
153	-	160981	162126	putative ankyrin repeat protein	Uncharacterized	Acanthamoeba polyphaga mimivirus
154	-	161379	161810	hypothetical protein	Uncharacterized	Nematostella vectensis
155	+	161389	161859	hypothetical protein	Uncharacterized	Tetrahymena thermophila SB210
156	-	162190	163773	putative ankyrin repeat protein	Uncharacterized	Acanthamoeba polyphaga mimivirus
157	-	163853	165475	ankyrin repeat protein	Uncharacterized	Bandra megavirus
158	-	165608	165823	ankyrin repeat domain-containing protein	Uncharacterized	Brachyspira aalborgi
159	-	166003	166965	putative ankyrin repeat protein	Uncharacterized	Acanthamoeba polyphaga mimivirus
160	-	167101	168723	ankyrin repeat protein	Uncharacterized	Bandra megavirus
161	-	168789	169187	hypothetical protein	Uncharacterized	Borely moumouvirus
162	-	169205	170431	hypothetical protein	Uncharacterized	Megavirus chiliensis
163	-	170475	171977	ankyrin repeat protein	Uncharacterized	Acanthamoeba polyphaga mimivirus
164	-	172076	173116	tetratricopeptide repeat-containing protein	Uncharacterized	Borely moumouvirus
165	+	173260	174222	putative cdc123-like protein	Uncharacterized	Megavirus chiliensis
166	-	174299	175669	ankyrin repeat protein	Uncharacterized	Acanthamoeba polyphaga mimivirus
167	-	175763	176914	F-box and FNIP repeat-containing protein	Uncharacterized	Moumouvirus maliensis
168	-	177048	177542	ankyrin repeat domain-containing protein	Uncharacterized	Ruminococcaceae bacterium
169	-	177881	179461	transposase	Mobile elements	Bandra megavirus
170	-	179768	180226	hypothetical protein	Uncharacterized	Megavirus courdo11
171	+	180407	180676	putative ORFan	Uncharacterized	…
172	-	180763	181146	putative ankyrin repeat protein	Uncharacterized	Moumouvirus Monve
173	-	181185	182921	hypothetical protein	Uncharacterized	Megavirus chiliensis
174	-	183022	183510	hypothetical protein	Uncharacterized	Megavirus lba
175	-	183592	184371	putative purine phosphorylase	Nucleotide metabolism	Mimivirus sp. SH
176	-	184415	185248	hypothetical protein	Uncharacterized	Megavirus lba
177	+	184494	184916	putative ORFan	Uncharacterized	…
178	-	185290	186003	hypothetical protein	Uncharacterized	Mimivirus sp. SH
179	-	186078	187160	putative ankyrin repeat protein	Uncharacterized	Megavirus lba
180	-	187575	188162	hypothetical protein	Uncharacterized	Megavirus courdo11
181	-	188228	189121	hypothetical protein	Uncharacterized	Moumouvirus goulette
182	-	189205	190773	ankyrin repeat-containing protein	Uncharacterized	Acanthamoeba castellanii mamavirus
183	-	190862	192466	ankyrin repeat protein	Uncharacterized	Saudi moumouvirus
184	+	192572	194041	putative BTB/POZ domain-containing protein	Uncharacterized	Mimivirus sp. SH
185	+	194156	194731	hypothetical protein	Uncharacterized	Acanthamoeba polyphaga moumouvirus
186	+	194790	196256	putative BTB/POZ domain-containing protein	Uncharacterized	Megavirus courdo7
187	-	196304	196675	putative ORFan	Uncharacterized	…
188	-	196964	197578	putative acetyltransferase	Other metabolic functions	Powai lake megavirus
189	+	197698	198390	hypothetical protein	Uncharacterized	Powai lake megavirus
190	-	198487	199767	putative ankyrin repeat protein	Uncharacterized	Megavirus vitis
191	-	199861	201093	hypothetical protein	Uncharacterized	Acanthamoeba polyphaga mimivirus
192	+	201137	201424	hypothetical protein	Uncharacterized	Pseudodonghicola xiamenensis
193	-	201471	201725	hypothetical protein	Uncharacterized	Megavirus chiliensis
194	+	201873	202346	hypothetical protein	Uncharacterized	Moumouvirus Monve
195	+	202397	202699	hypothetical protein	Uncharacterized	Acanthamoeba polyphaga mimivirus
196	+	202772	203044	hypothetical protein	Uncharacterized	Acanthamoeba polyphaga mimivirus
197	-	203058	203930	putative F-box and FNIP repeat-containing protein	Uncharacterized	Megavirus chiliensis
198	-	204003	204725	Hint (Hedgehog/Intein) domain-containing protein	Uncharacterized	Acanthamoeba polyphaga moumouvirus
199	-	204811	205110	putative ORFan	Uncharacterized	…
200	+	205336	206001	hypothetical protein	Uncharacterized	Acanthamoeba polyphaga mimivirus
201	-	206065	206970	ankyrin repeat protein	Uncharacterized	Acanthamoeba polyphaga mimivirus
202	-	207052	207672	hypothetical protein	Uncharacterized	Klosneuvirus KNV1
203	-	207785	208303	hypothetical protein	Uncharacterized	Alteromonas sp.
204	+	208899	209297	hypothetical protein	Uncharacterized	Acanthamoeba polyphaga mimivirus
205	-	209401	210315	ankyrin repeat protein	Uncharacterized	Acanthamoeba polyphaga mimivirus
206	-	210390	212177	putative Sel1-like repeat-containing protein	Uncharacterized	Acanthamoeba polyphaga mimivirus
207	-	212249	213667	putative ankyrin repeat protein	Uncharacterized	Mimivirus sp. SH
208	-	213728	214456	hypothetical protein	Uncharacterized	Mimivirus sp. SH
209	-	214545	215138	hypothetical protein	Uncharacterized	Acanthamoeba polyphaga moumouvirus
210	-	215222	215905	hypothetical protein	Uncharacterized	Acanthamoeba polyphaga mimivirus
211	-	216005	217390	ankyrin repeat protein	Uncharacterized	Bandra megavirus
212	+	217563	218015	hypothetical protein	Uncharacterized	Megavirus courdo11
213	+	218226	219569	hypothetical protein	Uncharacterized	Megavirus lba
214	+	219573	219791	putative ORFan	Uncharacterized	…
215	-	219771	220433	hypothetical protein	Uncharacterized	Acanthamoeba polyphaga mimivirus
216	+	220593	222707	cytochrome P450 family domain protein	Other metabolic functions	Moumouvirus australiensis
217	-	222838	223449	hypothetical protein	Uncharacterized	Megavirus courdo11
218	-	223524	224540	hypothetical protein	Uncharacterized	Borely moumouvirus
219	-	224548	226128	putative transposase	Mobile elements	Saudi moumouvirus
220	-	225965	226498	hypothetical protein	Uncharacterized	Megavirus lba
221	-	226923	227492	hypothetical protein	Uncharacterized	Moumouvirus Monve
222	+	227699	228163	hypothetical protein	Uncharacterized	Moumouvirus goulette
223	-	228242	229432	FNIP repeat-containing protein	Uncharacterized	Saudi moumouvirus
224	-	229467	230216	mitochondrial carrier-like protein	Other metabolic functions	Mimivirus sp. SH
225	-	230263	231603	putative ankyrin repeat protein	Uncharacterized	Bandra megavirus
226	-	231669	232622	putative ankyrin repeat protein	Uncharacterized	Bandra megavirus
227	+	232764	233120	hypothetical protein	Uncharacterized	Acanthamoeba polyphaga mimivirus
228	+	233223	234404	hypothetical protein	Uncharacterized	Borely moumouvirus
229	-	234444	234746	hypothetical protein	Uncharacterized	Caenorhabditis briggsae
230	+	234814	236031	putative F-box and FNIP repeat-containing protein	Uncharacterized	Mimivirus sp. SH
231	+	236135	236746	hypothetical protein	Uncharacterized	Bandra megavirus
232	-	236818	238323	BTB/POZ domain and WD-repeat protein	Uncharacterized	Bandra megavirus
233	-	238419	239042	hypothetical protein	Uncharacterized	Moumouvirus Monve
234	-	239120	240523	BTB/POZ domain protein	Uncharacterized	Megavirus vitis
235	-	240633	241427	hypothetical protein	Uncharacterized	Powai lake megavirus
236	-	241487	242542	ankyrin repeat protein	Uncharacterized	Moumouvirus australiensis
237	-	242671	247641	putative serine/threonine-protein kinase	Signal transduction regulation	Mimivirus sp. SH
238	-	248020	249189	hypothetical protein	Uncharacterized	Moumouvirus goulette
239	-	249264	250382	hypothetical protein	Uncharacterized	Moumouvirus goulette
240	-	250491	250754	hypothetical protein	Uncharacterized	Acanthamoeba polyphaga mimivirus
241	-	251160	254963	helicase	DNA replication, recombination and repair	Bandra megavirus
242	+	255074	256075	hypothetical protein	Uncharacterized	Cafeteria roenbergensis virus BV-PW1
243	+	256168	256917	hypothetical protein	Uncharacterized	Mimivirus sp. SH
244	-	257011	257487	putative ORFan	Uncharacterized	…
245	+	257844	259106	putative F-box and FNIP repeat-containing protein	Uncharacterized	Mimivirus sp. SH
246	+	259169	260071	hypothetical protein	Uncharacterized	Moumouvirus goulette
247	-	260152	261585	putative ankyrin repeat protein	Uncharacterized	Mimivirus sp. SH
248	-	261649	262080	hypothetical protein	Uncharacterized	Acanthamoeba polyphaga mimivirus
249	-	262194	262649	hypothetical protein	Uncharacterized	Acanthamoeba polyphaga mimivirus
250	-	262754	263173	hypothetical protein	Uncharacterized	Acanthamoeba polyphaga moumouvirus
251	-	263238	264266	hypothetical protein	Uncharacterized	Saudi moumouvirus
252	-	264370	265845	ankyrin repeat protein	Uncharacterized	Moumouvirus australiensis
253	-	265923	267653	Sel1-like repeat-containing protein	Uncharacterized	Acanthamoeba polyphaga mimivirus
254	-	267903	268697	hypothetical protein	Uncharacterized	Parachlamydia acanthamoebae
255	+	268887	270203	putative BTB/POZ domain-containing protein	Uncharacterized	Acanthamoeba polyphaga mimivirus
256	-	270252	271736	putative Sel1-like repeat-containing protein	Uncharacterized	Mimivirus sp. SH
257	-	271855	273348	putative BTB/POZ domain-containing protein	Uncharacterized	Acanthamoeba polyphaga mimivirus
258	+	273501	274343	putative ankyrin repeat protein	Uncharacterized	Megavirus courdo7
259	-	274378	275757	putative ankyrin repeat protein	Uncharacterized	Tupanvirus deep ocean
260	-	275892	276446	FNIP repeat-containing protein	Uncharacterized	Moumouvirus maliensis
261	-	276528	277220	hypothetical protein	Uncharacterized	Moumouvirus goulette
262	-	277324	278727	putative F-box and FNIP repeat-containing protein	Uncharacterized	Megavirus lba
263	-	278811	279476	hypothetical protein	Uncharacterized	Acanthamoeba polyphaga mimivirus
264	-	279555	280505	hypothetical protein	Uncharacterized	Acanthamoeba polyphaga mimivirus
265	-	280621	280980	hypothetical protein	Uncharacterized	Powai lake megavirus
266	-	281193	281420	hypothetical protein	Uncharacterized	Borely moumouvirus
267	-	281605	283068	ankyrin repeat protein	Uncharacterized	Acanthamoeba polyphaga mimivirus
268	-	283143	284738	putative Sel1-like repeat-containing protein	Uncharacterized	Megavirus chiliensis
269	-	284811	286298	putative Sel1-like repeat-containing protein	Uncharacterized	Mimivirus sp. SH
270	+	286793	287026	hypothetical protein	Uncharacterized	Acidobacteria bacterium
271	-	287133	288146	putative ankyrin repeat protein	Uncharacterized	Megavirus vitis
272	-	288228	289136	ligase 2	DNA replication, recombination and repair	Moumouvirus goulette
273	-	289215	290315	putative ankyrin repeat protein	Uncharacterized	Megavirus vitis
274	+	290473	290841	hypothetical protein	Uncharacterized	Acanthamoeba polyphaga mimivirus
275	-	290915	292402	putative Sel1-like repeat-containing protein	Uncharacterized	Megavirus lba
276	-	292460	293485	putative ankyrin repeat protein	Uncharacterized	Megavirus vitis
277	+	293706	294509	putative ankyrin repeat protein	Uncharacterized	Acanthamoeba polyphaga mimivirus
278	+	295450	297543	putative ankyrin repeat protein	Uncharacterized	Acanthamoeba polyphaga mimivirus
279	+	297864	298478	putative ankyrin repeat protein	Uncharacterized	Acanthamoeba polyphaga mimivirus
280	-	298884	300365	repeat protein	Uncharacterized	Moumouvirus goulette
281	+	300553	300933	hypothetical protein	Uncharacterized	Mesonia mobilis
282	-	301136	301861	putative ankyrin repeat protein	Uncharacterized	Acanthamoeba polyphaga mimivirus
283	-	301914	302699	ankyrin containing protein	Uncharacterized	Acanthamoeba polyphaga mimivirus
284	-	302890	303948	hypothetical protein	Uncharacterized	Moumouvirus goulette
285	-	304009	304485	putative nucleotidyltransferase	Nucleotide metabolism	Borely moumouvirus
286	-	304538	305479	putative ankyrin repeat protein	Uncharacterized	Megavirus chiliensis
287	+	305584	305796	putative ORFan	Uncharacterized	…
288	-	305837	306163	hypothetical protein	Uncharacterized	Acanthamoeba polyphaga mimivirus
289	-	306379	306705	hypothetical protein	Uncharacterized	Acanthamoeba polyphaga mimivirus
290	-	306781	307686	putative ankyrin repeat protein	Uncharacterized	Megavirus chiliensis
291	-	308054	309181	hypothetical protein	Uncharacterized	Acanthamoeba polyphaga mimivirus
292	-	309175	310710	BTB/POZ domain-containing protein	Uncharacterized	Acanthamoeba polyphaga mimivirus
293	+	310845	311231	putative ankyrin repeat protein	Uncharacterized	Acanthamoeba polyphaga mimivirus
294	+	311238	311486	putative ankyrin repeat protein	Uncharacterized	Acanthamoeba polyphaga mimivirus
295	+	311634	312812	putative ankyrin repeat protein	Uncharacterized	Acanthamoeba polyphaga mimivirus
296	+	313013	313828	putative ankyrin repeat protein	Uncharacterized	Acanthamoeba polyphaga mimivirus
297	+	313959	315122	putative ankyrin repeat protein	Uncharacterized	Acanthamoeba polyphaga mimivirus
298	-	315067	315327	hypothetical protein	Uncharacterized	Glonium stellatum
299	+	315491	316456	putative ankyrin repeat protein	Uncharacterized	Acanthamoeba polyphaga mimivirus
300	+	316647	316901	ankyrin repeat protein	Uncharacterized	Samba virus
301	+	317184	318200	endotype 6-aminohexanoat-oligomer hydrolase	Other metabolic functions	Bandra megavirus
302	-	318296	319003	SET domain protein	Uncharacterized	Megavirus vitis
303	-	319077	319739	tRNA-dependent cyclodipeptide synthase	Translation	Powai lake megavirus
304	+	319866	321353	WD-repeat family protein	Uncharacterized	Acanthamoeba castellanii mamavirus
305	-	321439	321789	hypothetical protein	Uncharacterized	Megavirus chiliensis
306	-	321892	322116	putative ORFan	Uncharacterized	…
307	-	322382	322648	hypothetical protein	Uncharacterized	Powai lake megavirus
308	+	322702	323301	macro domain-containing protein	Uncharacterized	Powai lake megavirus
309	+	323369	325063	putative F-box and FNIP repeat-containing protein	Uncharacterized	Mimivirus sp. SH
310	+	325171	325524	hypothetical protein	Uncharacterized	Megavirus courdo11
311	-	325580	326038	putative ORFan	Uncharacterized	…
312	-	326086	326904	hypothetical protein	Uncharacterized	Satyrvirus sp.
313	-	326965	328641	putative GMC-type oxidoreductase	Other metabolic functions	Powai lake megavirus
314	-	328722	330425	ankyrin repeat protein	Uncharacterized	Acanthamoeba polyphaga moumouvirus
315	-	330477	331253	hypothetical protein	Uncharacterized	Acanthamoeba polyphaga moumouvirus
316	-	331313	331582	hypothetical protein	Uncharacterized	Acanthamoeba polyphaga mimivirus
317	-	331684	332517	oxidoreductase (C-term)	Other metabolic functions	Acanthamoeba polyphaga mimivirus
318	-	332625	333026	divergent P-loop NTPase	Other metabolic functions	Acanthamoeba polyphaga moumouvirus
319	+	333169	334377	hypothetical protein	Uncharacterized	Powai lake megavirus
320	-	334426	335601	ankyrin repeat protein	Uncharacterized	Acanthamoeba polyphaga mimivirus
321	-	335659	336651	ankyrin repeat protein	Uncharacterized	Bandra megavirus
322	+	336779	337399	putative acetyltransferase	Other metabolic functions	Megavirus vitis
323	-	337476	339122	hypothetical protein	Uncharacterized	Bandra megavirus
324	+	339498	340175	hypothetical protein	Uncharacterized	Acanthamoeba polyphaga mimivirus
325	+	340306	340551	hypothetical protein	Uncharacterized	Acanthamoeba polyphaga mimivirus
326	+	340617	340919	hypothetical protein	Uncharacterized	Megavirus courdo11
327	+	341072	341635	hypothetical protein	Uncharacterized	Mimivirus sp. SH
328	+	341951	342880	hypothetical protein	Uncharacterized	Megavirus vitis
329	+	343007	343768	putative ORFan	Uncharacterized	…
330	+	343835	344563	hypothetical protein	Uncharacterized	Mimivirus sp. SH
331	-	344636	345580	putative hydrolase	Other metabolic functions	Megavirus vitis
332	-	345689	347023	putative oxidoreductase	Other metabolic functions	Powai lake megavirus
333	-	347080	350628	putative ankyrin repeat protein	Uncharacterized	Megavirus courdo11
334	-	350764	351447	putative F-box and FNIP repeat-containing protein	Uncharacterized	Megavirus chiliensis
335	-	351511	351981	F-box and FNIP repeat-containing protein	Uncharacterized	Bandra megavirus
336	-	352040	352840	putative DNA-directed RNA polymerase subunit 1 inactive-like protein	Transcription and RNA processing	Megavirus lba
337	-	352911	354188	BTB/POZ domain protein	Uncharacterized	Megavirus vitis
338	-	354239	354457	hypothetical protein	Uncharacterized	Megavirus courdo7
339	-	354429	355916	hypothetical protein	Uncharacterized	Megavirus courdo11
340	-	356536	357171	hypothetical protein	Uncharacterized	Megavirus courdo11
341	-	357199	357861	hypothetical protein	Uncharacterized	Megavirus courdo11
342	-	357899	358567	hypothetical protein	Uncharacterized	Megavirus courdo11
343	-	358582	360099	putative ankyrin repeat protein	Uncharacterized	Moumouvirus Monve
344	+	360140	362287	hypothetical protein	Uncharacterized	Acanthamoeba castellanii mamavirus
345	-	362322	363440	hypothetical protein	Uncharacterized	Satyrvirus sp.
346	-	363463	364749	putative ankyrin repeat protein	Uncharacterized	Acanthamoeba polyphaga mimivirus
347	-	364835	366493	putative BTB/POZ domain-containing protein	Uncharacterized	Moumouvirus australiensis
348	-	366828	369776	putative ankyrin repeat protein	Uncharacterized	Acanthamoeba polyphaga mimivirus
349	+	369903	370700	putative membrane protein	Virion structure and morphogenesis	Moumouvirus maliensis
350	-	370746	371609	hypothetical protein	Uncharacterized	Acanthamoeba polyphaga mimivirus
351	-	371625	372485	class I SAM-dependent methyltransferase	Other metabolic functions	Desertifilum sp. IPPAS B-1220
352	-	372551	372769	putative ORFan	Uncharacterized	…
353	-	372825	374939	putative ankyrin repeat protein	Uncharacterized	Acanthamoeba polyphaga mimivirus
354	+	375005	376630	putative ABC transporter ATP-binding protein/permease	Miscellaneous	Acanthamoeba polyphaga mimivirus
355	+	376696	377268	hypothetical protein	Uncharacterized	Acanthamoeba polyphaga mimivirus
356	-	377342	377692	hypothetical protein	Uncharacterized	Acanthamoeba polyphaga mimivirus
357	+	377806	378075	hypothetical protein	Uncharacterized	Spirochaetaceae bacterium
358	+	378187	378630	hypothetical protein	Uncharacterized	Edafosvirus sp.
359	-	378703	380352	cyclin domain fused to cyclin-dependent serine/threonine protein kinase	Signal transduction regulation	Tupanvirus deep ocean
360	-	380517	380849	hypothetical protein	Uncharacterized	Delitschia confertaspora ATCC 74209
361	-	380926	381195	putative ORFan	Uncharacterized	…
362	-	381182	382231	putative ORFan	Uncharacterized	…
363	-	382328	382714	hypothetical protein	Uncharacterized	Mimivirus sp. SH
364	-	382808	383491	ankyrin repeat protein	Uncharacterized	Trichomonas vaginalis G3
365	-	383537	384265	SET domain protein	Uncharacterized	Acanthamoeba polyphaga moumouvirus
366	+	384419	386572	putative serine/threonine-protein kinase	Signal transduction regulation	Acanthamoeba polyphaga mimivirus
367	+	386636	387697	BRO family protein	Uncharacterized	Acanthamoeba polyphaga moumouvirus
368	-	387756	389030	tyrosyl-tRNA synthetase	Translation	Megavirus chiliensis
369	-	389358	390056	ankyrin repeat protein	Uncharacterized	Moumouvirus australiensis
370	-	390099	390446	hypothetical protein	Uncharacterized	Acanthamoeba polyphaga mimivirus
371	-	390515	391153	hypothetical protein	Uncharacterized	Powai lake megavirus
372	+	391313	391603	putative ORFan	Uncharacterized	…
373	-	391516	392715	hypothetical protein	Uncharacterized	Megavirus lba
374	-	392776	393750	hypothetical protein	Uncharacterized	Acanthamoeba polyphaga moumouvirus
375	-	393855	394298	hypothetical protein	Uncharacterized	Acanthamoeba polyphaga mimivirus
376	+	394431	394952	hypothetical protein	Uncharacterized	Mycoplasma gallinaceum
377	-	395324	396109	hypothetical protein	Uncharacterized	Acanthamoeba polyphaga mimivirus
378	-	396261	397112	hypothetical protein	Uncharacterized	Acanthamoeba polyphaga mimivirus
379	-	397186	398163	putative UV-damage endonuclease	DNA replication, recombination and repair	Mimivirus sp. SH
380	-	398213	398884	hypothetical protein	Uncharacterized	Acanthamoeba polyphaga mimivirus
381	+	399039	399788	putative UDP-N-acetylglucosamine pyrophosphorylase	Other metabolic functions	Saudi moumouvirus
382	-	399804	400886	putative F-box and FNIP repeat-containing protein	Uncharacterized	Megavirus chiliensis
383	+	401023	402420	hypothetical protein	Uncharacterized	Acanthamoeba castellanii mamavirus
384	-	402457	403587	hypothetical protein	Uncharacterized	Acanthamoeba polyphaga mimivirus
385	+	403524	403727	putative ORFan	Uncharacterized	…
386	+	403804	404613	hypothetical protein	Uncharacterized	Acanthamoeba polyphaga mimivirus
387	+	404697	405587	hypothetical protein	Uncharacterized	Acanthamoeba polyphaga moumouvirus
388	+	405662	406105	putative methylated-DNA-protein-cysteine methyltransferase	Signal transduction regulation	Acanthamoeba polyphaga mimivirus
389	+	406113	406445	putative potassium channel protein	Other metabolic functions	Acanthamoeba polyphaga mimivirus
390	+	406504	406914	hypothetical protein	Uncharacterized	Acanthamoeba castellanii mamavirus
391	-	406943	407920	hypothetical protein	Uncharacterized	Acanthamoeba polyphaga mimivirus
392	-	408215	408616	ankyrin repeat protein	Uncharacterized	Saudi moumouvirus
393	-	408704	409927	ankyrin repeat protein	Uncharacterized	Moumouvirus australiensis
394	+	410037	411401	putative procollagen-lysine2-oxoglutarate dioxygenase	Other metabolic functions	Acanthamoeba polyphaga mimivirus
395	+	411385	412626	serine protease inhibitor	Other metabolic functions	Acanthamoeba polyphaga mimivirus
396	-	412631	413242	hypothetical protein	Uncharacterized	Acanthamoeba polyphaga mimivirus
397	+	413288	413686	hypothetical protein	Uncharacterized	Tupanvirus deep ocean
398	+	413729	415372	hypothetical protein	Uncharacterized	Acanthamoeba polyphaga mimivirus
399	+	415725	416210	hypothetical protein	Uncharacterized	Acanthamoeba polyphaga mimivirus
400	+	415831	416130	hypothetical protein	Uncharacterized	Blastocatellia bacterium AA13
401	-	416253	417554	putative ankyrin repeat protein	Uncharacterized	Moumouvirus Monve
402	+	417664	418962	hypothetical protein	Uncharacterized	Acanthamoeba castellanii mamavirus
403	+	419003	419650	hypothetical protein	Uncharacterized	Moumouvirus goulette
404	+	419644	420552	glycosyltransferase	Other metabolic functions	Moumouvirus maliensis
405	+	420680	421285	putative phosphoglycerate mutase family protein	Other metabolic functions	Acanthamoeba polyphaga mimivirus
406	+	421363	422211	putative translation factor	Translation	Tupanvirus deep ocean
407	-	422288	423286	ubiquitin-conjugating enzyme E2	Other metabolic functions	Niemeyer virus
408	+	423407	423982	hypothetical protein	Uncharacterized	Powai lake megavirus
409	-	424008	425027	hypothetical protein	Uncharacterized	Acanthamoeba castellanii mamavirus
410	-	425131	426762	NTPase family protein	Other metabolic functions	Tupanvirus deep ocean
411	+	426903	429791	hypothetical protein	Uncharacterized	Acanthamoeba polyphaga mimivirus
412	-	429938	430507	putative ORFan	Uncharacterized	…
413	-	430567	431169	BAx inhibitor (BI)-1/yccA-like protein family	Uncharacterized	Tupanvirus deep ocean
414	+	431232	431630	hypothetical protein	Uncharacterized	Moumouvirus maliensis
415	-	431676	432575	putative ankyrin repeat protein	Uncharacterized	Acanthamoeba polyphaga mimivirus
416	-	432675	433286	putative glutamine amidotransferase-like protein	Other metabolic functions	Acanthamoeba polyphaga mimivirus
417	-	433370	433915	hypothetical protein	Uncharacterized	Acanthamoeba polyphaga mimivirus
418	+	434184	435419	putative F-box and FNIP repeat-containing protein	Uncharacterized	Megavirus courdo11
419	+	435529	437022	putative F-box and FNIP repeat-containing protein	Uncharacterized	Powai lake megavirus
420	+	437105	437497	DUF4326 superfamily protein	Uncharacterized	Borely moumouvirus
421	-	437598	438563	hypothetical protein	Uncharacterized	Acanthamoeba polyphaga mimivirus
422	-	438665	440104	putative ankyrin repeat protein	Uncharacterized	Acanthamoeba polyphaga mimivirus
423	-	440158	440673	putative ankyrin repeat protein	Uncharacterized	Acanthamoeba polyphaga mimivirus
424	-	441003	441731	putative ankyrin repeat protein	Uncharacterized	Acanthamoeba polyphaga mimivirus
425	-	441857	442681	formamidopyrimidine-DNA glycosylase	Nucleotide metabolism	Acanthamoeba polyphaga moumouvirus
426	+	442742	443536	putative chemotaxis protein ched	Miscellaneous	Acanthamoeba polyphaga mimivirus
427	+	443589	446210	bifunctional metalloprotease ubiquitin-protein ligase	Miscellaneous	Tupanvirus soda lake
428	-	446366	447049	hypothetical protein	Uncharacterized	Acanthamoeba polyphaga mimivirus
429	-	447140	447781	hypothetical protein	Uncharacterized	Acanthamoeba polyphaga moumouvirus
430	-	447941	448618	hypothetical protein	Uncharacterized	Acanthamoeba polyphaga mimivirus
431	+	450658	451134	peptide chain release factor eRF1	Translation	Tupanvirus deep ocean
432	+	451144	451812	hypothetical protein	Uncharacterized	Moumouvirus goulette
433	-	451883	453655	hypothetical protein	Uncharacterized	Acanthamoeba castellanii mamavirus
434	-	453725	454363	hypothetical protein	Uncharacterized	Acanthamoeba polyphaga mimivirus
435	+	454500	455693	putative cfxQ-like protein	Uncharacterized	Saudi moumouvirus
436	+	455770	459507	collagen-like protein 6	Miscellaneous	Acanthamoeba polyphaga mimivirus
437	-	456222	457343	hypothetical protein	Uncharacterized	Bacillus safensis
438	-	456239	457717	hypothetical protein	Uncharacterized	Acanthamoeba polyphaga mimivirus
439	-	459545	461344	putative glycosyltransferase	Other metabolic functions	Moumouvirus Monve
440	+	461445	464630	collagen-like protein 7	Miscellaneous	Megavirus courdo11
441	-	462044	462637	hypothetical protein	Uncharacterized	Megavirus lba
442	-	462932	463672	putative threonine-rich GPI-anchored glycoprotein	Uncharacterized	Paenibacillus sp. FSL R7-277
443	+	464857	471702	collagen-like protein 7	Miscellaneous	Megavirus vitis
444	-	465816	466427	hypothetical protein	Uncharacterized	Megavirus lba
445	+	471772	475152	collagen-like protein	Miscellaneous	Megavirus vitis
446	+	473315	474388	hypothetical protein	Uncharacterized	Takifugu flavidus
447	-	473415	474317	hypothetical protein	Uncharacterized	Saudi moumouvirus
448	+	475278	476288	DNA topoisomerase 1b	DNA replication, recombination and repair	Acanthamoeba polyphaga mimivirus
449	+	476314	476631	ESV128 type glutaredoxin	Other metabolic functions	Acanthamoeba polyphaga mimivirus
450	+	476726	477109	hypothetical protein	Uncharacterized	Niemeyer virus
451	+	477129	477488	cytidine deaminase	Other metabolic functions	Bandra megavirus
452	+	477579	477932	hypothetical protein	Uncharacterized	Acanthamoeba polyphaga mimivirus
453	-	477939	479000	putative ORFan	Uncharacterized	…
454	-	479069	479722	hypothetical protein	Uncharacterized	Anoplophora glabripennis
455	-	479856	480935	hypothetical protein	Uncharacterized	Acanthamoeba polyphaga mimivirus
456	-	480098	480607	putative ORFan	Uncharacterized	…
457	-	481026	481526	hypothetical protein	Uncharacterized	Moumouvirus maliensis
458	+	481679	482722	hypothetical protein	Uncharacterized	Acanthamoeba castellanii mamavirus
459	-	482758	483678	hypothetical protein	Uncharacterized	Acanthamoeba castellanii mamavirus
460	+	483671	484024	hypothetical protein	Uncharacterized	Chitinophaga terrae Kim and Jung 2007
461	-	484433	485992	putative serine/threonine-protein kinase	Signal transduction regulation	Hirudovirus strain Sangsue
462	-	486120	489029	D5-ATPase-helicase	DNA replication, recombination and repair	Mimivirus pointerouge2
463	-	489172	489756	putative DNA-dependent RNA polymerase subunit rpb9	Transcription and RNA processing	Megavirus chiliensis
464	+	489798	491009	putative RNA polymerase subunit 6	Transcription and RNA processing	Acanthamoeba polyphaga mimivirus
465	+	491124	491873	putative ankyrin repeat protein	Uncharacterized	Megavirus lba
466	-	491907	492926	RNA ligase 2	Transcription and RNA processing	Tupanvirus soda lake
467	+	493023	494153	hypothetical protein	Uncharacterized	Acanthamoeba polyphaga mimivirus
468	-	494150	494929	putative etoposide-induced protein 2.4	Uncharacterized	Acanthamoeba polyphaga mimivirus
469	+	495049	495573	hypothetical protein	Uncharacterized	Acanthamoeba castellanii mamavirus
470	+	495836	496420	Rab family GTPase	Signal transduction regulation	Moumouvirus australiensis
471	-	496458	497144	ankyrin repeat protein	Uncharacterized	Moumouvirus australiensis
472	+	497244	499439	hypothetical protein	Uncharacterized	Acanthamoeba polyphaga mimivirus
473	-	499484	500344	double-stranded RNA binding motif-containing protein	Miscellaneous	Tupanvirus deep ocean
474	+	500401	502407	ankyrin repeat protein	Uncharacterized	Tupanvirus deep ocean
475	-	502394	504274	putative F-box and FNIP repeat-containing protein	Uncharacterized	Mimivirus sp. SH
476	+	504405	505430	hypothetical protein	Uncharacterized	Acanthamoeba polyphaga mimivirus
477	+	505486	506241	hypothetical protein	Uncharacterized	Moumouvirus goulette
478	-	506272	507477	FNIP repeat-containing protein	Uncharacterized	Moumouvirus australiensis
479	-	507541	510099	topoisomerase I	DNA replication, recombination and repair	Acanthamoeba polyphaga mimivirus
480	-	510191	510616	hypothetical protein	Uncharacterized	Megavirus vitis
481	-	510674	511663	putative SET domain-containing protein	Uncharacterized	Acanthamoeba polyphaga mimivirus
482	-	511726	512223	hypothetical protein	Uncharacterized	Acanthamoeba polyphaga mimivirus
483	-	512317	512898	hypothetical protein	Uncharacterized	Acanthamoeba polyphaga mimivirus
484	-	512984	513508	hypothetical protein	Uncharacterized	Bandra megavirus
485	+	513644	514747	HNH endonuclease	DNA replication, recombination and repair	Mimivirus LCMiAC01
486	-	514785	517478	putative procollagen-lysine,2-oxoglutarate 5-dioxygenase	Other metabolic functions	Acanthamoeba polyphaga mimivirus
487	-	517577	518167	hypothetical protein	Uncharacterized	Hirudovirus strain Sangsue
488	-	518208	520157	putative serine/threonine-protein kinase	Signal transduction regulation	Acanthamoeba polyphaga mimivirus
489	-	520218	521528	Zn-dependent peptidase	Other metabolic functions	Tupanvirus soda lake
490	-	521603	522433	hypothetical protein	Uncharacterized	Acanthamoeba polyphaga mimivirus
491	-	522828	523445	RNA polymerase subunit 5	Transcription and RNA processing	Acanthamoeba castellanii mamavirus
492	-	523508	523954	hypothetical protein	Uncharacterized	Acanthamoeba polyphaga mimivirus
493	-	524013	524648	hypothetical protein	Uncharacterized	Acanthamoeba polyphaga moumouvirus
494	+	524754	526097	collagen triple helix repeat containing protein	Miscellaneous	Acanthamoeba polyphaga mimivirus
495	+	526150	527391	collagen-like protein	Miscellaneous	Megavirus chiliensis
496	+	527464	529665	collagen-like protein	Miscellaneous	Megavirus vitis
497	+	527972	528967	DUF4573 domain-containing protein	Uncharacterized	Klebsiella pneumoniae
498	-	528222	528989	putative threonine-rich GPI-anchored glycoprotein	Uncharacterized	Paenibacillus sp. FSL R7-277
499	+	529751	532081	collagen 7	Miscellaneous	Acanthamoeba polyphaga mimivirus
500	-	529939	531375	hypothetical protein	Uncharacterized	Bacillus safensis
501	+	532174	534450	collagen triple helix repeat containing protein	Miscellaneous	Acanthamoeba polyphaga mimivirus
502	-	534502	534975	hypothetical protein	Uncharacterized	Acanthamoeba polyphaga lentillevirus
503	-	535119	535448	DNA-directed RNA polymerase subunit 2	Transcription and RNA processing	Hirudovirus strain Sangsue
504	-	535737	536048	hypothetical protein	Uncharacterized	Satyrvirus sp.
505	-	536266	537534	putative intron HNH endonuclease	DNA replication, recombination and repair	Megavirus courdo11
506	-	537588	538505	DNA-directed RNA polymerase subunit 2	Transcription and RNA processing	Moumouvirus australiensis
507	-	538892	539785	DNA-directed RNA polymerase subunit 2	Transcription and RNA processing	Niemeyer virus
508	-	540270	541604	HNH endonuclease	DNA replication, recombination and repair	Moumouvirus maliensis
509	-	541711	543312	DNA-directed RNA polymerase subunit 2	Transcription and RNA processing	Acanthamoeba castellanii mamavirus
510	-	543463	543666	intein-containing DNA-directed RNA polymerase subunit 2	Transcription and RNA processing	Tupanvirus soda lake
511	-	543732	544985	hypothetical protein	Uncharacterized	Hirudovirus strain Sangsue
512	-	545245	546285	putative uracil-DNA glycosylase	DNA replication, recombination and repair	Acanthamoeba polyphaga mimivirus
513	-	546360	547700	putative transcription initiation factor IIb-like protein	Transcription and RNA processing	Hirudovirus strain Sangsue
514	-	547788	550835	lon protease-like protein	Miscellaneous	Hirudovirus strain Sangsue
515	+	551136	551939	hypothetical protein	Uncharacterized	Acanthamoeba polyphaga mimivirus
516	+	552126	553154	hypothetical protein	Uncharacterized	Acanthamoeba polyphaga mimivirus
517	+	553241	553468	hypothetical protein	Uncharacterized	Acanthamoeba polyphaga mimivirus
518	-	553522	553884	putative ORFan	Uncharacterized	…
519	-	553943	556786	heat shock 70 kda protein-like protein	Miscellaneous	Acanthamoeba polyphaga mimivirus
520	+	556896	557831	hypothetical protein	Uncharacterized	Acanthamoeba polyphaga mimivirus
521	-	557922	558545	hypothetical protein	Uncharacterized	Acanthamoeba polyphaga mimivirus
522	+	558684	559730	hypothetical protein	Uncharacterized	Acanthamoeba castellanii mamavirus
523	-	559815	560525	thymidine kinase	Nucleotide metabolism	Acanthamoeba polyphaga mimivirus
524	+	560684	564037	isoleucyl-tRNA synthetase	Translation	Moumouvirus maliensis
525	+	564147	565316	DnaJ-like protein	Miscellaneous	Acanthamoeba polyphaga mimivirus
526	+	565394	565933	hypothetical protein	Uncharacterized	Mimivirus sp. SH
527	-	565962	566618	hypothetical protein	Uncharacterized	Acanthamoeba polyphaga mimivirus
528	-	566638	568431	putative glycosyltransferase	Other metabolic functions	Acanthamoeba polyphaga mimivirus
529	-	568511	572680	putative WD repeat-containing protein	Uncharacterized	Acanthamoeba polyphaga mimivirus
530	+	571776	572252	putative formin-binding protein 4-like isoform X1	Uncharacterized	Priapulus caudatus
531	-	572837	573745	hypothetical protein	Uncharacterized	Mimivirus sp. SH
532	+	573895	574395	putative J domain-containing protein	Uncharacterized	Mimivirus sp. SH
533	-	574437	575177	SWIB/MDM2 domain-containing protein	Host-virus interactions	Tupanvirus deep ocean
534	+	575289	576086	hypothetical protein	Uncharacterized	Acanthamoeba polyphaga mimivirus
535	-	576125	577084	hypothetical protein	Uncharacterized	Acanthamoeba polyphaga mimivirus
536	-	577205	578485	hypothetical protein	Uncharacterized	Tupanvirus deep ocean
537	+	578691	579836	hypothetical protein	Uncharacterized	Acanthamoeba polyphaga mimivirus
538	-	579902	580648	putative ORFan	Uncharacterized	…
539	-	580735	583704	DNA-directed RNA polymerase subunit 1	Transcription and RNA processing	Acanthamoeba polyphaga mimivirus
540	-	584001	584780	Group I intron endonuclease	Transcription and RNA processing	Acanthamoeba castellanii mamavirus
541	-	584983	586632	DNA-directed RNA polymerase (II) subunit 1	Transcription and RNA processing	Acanthamoeba castellanii mamavirus
542	+	586767	587018	hypothetical protein	Uncharacterized	Hirudovirus strain Sangsue
543	-	587035	587583	hypothetical protein	Uncharacterized	Tupanvirus deep ocean
544	+	587695	588720	putative replication factor c small subunit	DNA replication, recombination and repair	Acanthamoeba polyphaga mimivirus
545	-	587916	588323	hypothetical protein	Uncharacterized	Nosema bombycis CQ1
546	+	588784	590043	putative zinc-type alcohol dehydrogenase-like protein	Other metabolic functions	Acanthamoeba polyphaga mimivirus
547	-	590106	591779	bifunctional dihydrofolate reductase-thymidylate synthase	Nucleotide metabolism	Acanthamoeba polyphaga mimivirus
548	+	591927	592694	translation initiation factor 4E	Translation	Acanthamoeba castellanii mamavirus
549	-	592700	593128	hypothetical protein	Uncharacterized	Megavirus chiliensis
550	+	593211	594086	hypothetical protein	Uncharacterized	Acanthamoeba castellanii mamavirus
551	+	594131	595123	hypothetical protein	Uncharacterized	Tupanvirus deep ocean
552	-	595170	596534	putative DNA polymerase sliding clamp	DNA replication, recombination and repair	Acanthamoeba polyphaga mimivirus
553	+	595642	596331	putative ORFan	Uncharacterized	…
554	+	596717	597262	hypothetical protein	Uncharacterized	Moumouvirus maliensis
555	+	597331	598047	hypothetical protein	Uncharacterized	Acanthamoeba polyphaga mimivirus
556	+	598148	599635	hypothetical protein	Uncharacterized	Acanthamoeba polyphaga mimivirus
557	+	599697	599966	hypothetical protein	Uncharacterized	Tupanvirus deep ocean
558	-	600035	600730	hypothetical protein	Uncharacterized	Samba virus
559	+	600917	602131	hypothetical protein	Uncharacterized	Acanthamoeba castellanii mamavirus
560	+	602212	602478	hypothetical protein	Uncharacterized	Acanthamoeba polyphaga mimivirus
561	+	602605	603807	hypothetical protein	Uncharacterized	Acanthamoeba castellanii mamavirus
562	-	603843	604535	hypothetical protein	Uncharacterized	Moumouvirus goulette
563	-	604748	605332	PAN domain-containing protein	Uncharacterized	Moumouvirus australiensis
564	+	605391	605954	Zn-finger domain-containing protein	Uncharacterized	Borely moumouvirus
565	+	606053	611845	putative ankyrin repeat protein	Uncharacterized	Acanthamoeba polyphaga mimivirus
566	-	611892	614687	hypothetical protein	Uncharacterized	Tupanvirus deep ocean
567	-	614756	618646	DNA topoisomerase 2	DNA replication, recombination and repair	Megavirus courdo11
568	+	618785	619660	Phosphoribosyl-ATP pyrophosphohydrolase-domain containing protein (two domains)	Other metabolic functions	Acanthamoeba castellanii mamavirus
569	+	619767	620816	putative replication factor C small subunit	DNA replication, recombination and repair	Acanthamoeba polyphaga moumouvirus
570	+	620931	621854	putative peptidase C1-like protein	Other metabolic functions	Acanthamoeba polyphaga mimivirus
571	-	621894	622193	hypothetical protein	Uncharacterized	Megavirus chiliensis
572	+	622289	622879	ankyrin repeat protein	Uncharacterized	Tupanvirus deep ocean
573	-	622948	625458	putative AAA family ATPase	DNA replication, recombination and repair	Acanthamoeba polyphaga mimivirus
574	-	625553	627181	glutamine-dependent asparagine synthetase	Other metabolic functions	Acanthamoeba polyphaga mimivirus
575	-	627298	628338	hypothetical protein	Uncharacterized	Acanthamoeba polyphaga mimivirus
576	-	628394	629149	hypothetical protein	Uncharacterized	Tupanvirus soda lake
577	-	629204	634282	hypothetical protein	Uncharacterized	Acanthamoeba castellanii mamavirus
578	+	634568	635740	hypothetical protein	Uncharacterized	Acanthamoeba castellanii mamavirus
579	-	635803	636912	DNA directed RNA polymerase subunit L	Transcription and RNA processing	Acanthamoeba castellanii mamavirus
580	+	637015	638226	putative bifunctional polynucleotide phosphatase/kinase	Nucleotide metabolism	Mimivirus sp. SH
581	-	638228	638863	hypothetical protein	Uncharacterized	Acanthamoeba polyphaga mimivirus
582	-	638925	639839	uridine kinase	Other metabolic functions	Tupanvirus deep ocean
583	-	639894	640943	hypothetical protein	Uncharacterized	Mimivirus sp. SH
584	-	641033	642208	hypothetical protein	Uncharacterized	Acanthamoeba polyphaga mimivirus
585	-	642305	642856	hypothetical protein	Uncharacterized	Acanthamoeba polyphaga mimivirus
586	-	642913	643230	protein translation factor SUI1-like protein	Translation	Acanthamoeba polyphaga mimivirus
587	-	643329	644207	hypothetical protein	Uncharacterized	Tupanvirus deep ocean
588	+	644438	645088	hypothetical protein	Uncharacterized	Acanthamoeba polyphaga moumouvirus
589	+	645146	645769	hypothetical protein	Uncharacterized	Moumouvirus maliensis
590	+	645840	646310	hypothetical protein	Uncharacterized	Moumouvirus Monve
591	-	646391	647131	hypothetical protein	Uncharacterized	Acanthamoeba polyphaga mimivirus
592	-	647244	648818	putative translation initiation factor 4a/cold-shock DEAD-box protein	Translation	Acanthamoeba polyphaga mimivirus
593	+	649016	650047	putative F-box and FNIP repeat-containing protein	Uncharacterized	Mimivirus sp. SH
594	-	650307	650879	hypothetical protein	Uncharacterized	Acanthamoeba polyphaga mimivirus
595	+	651049	651540	hypothetical protein	Uncharacterized	Acanthamoeba polyphaga mimivirus
596	-	651574	652278	hypothetical protein	Uncharacterized	Acanthamoeba polyphaga mimivirus
597	+	652393	653085	putative ORFan	Uncharacterized	…
598	+	653201	656989	hypothetical protein	Uncharacterized	Borely moumouvirus
599	-	657059	658126	TATA-box-binding protein-like protein	DNA replication, recombination and repair	Acanthamoeba polyphaga mimivirus
600	+	658319	659971	hypothetical protein	Uncharacterized	Mizuhopecten yessoensis
601	+	660066	661214	hypothetical protein	Uncharacterized	Moumouvirus australiensis
602	-	661247	662332	putative viral transcription factor	Transcription and RNA processing	Acanthamoeba polyphaga mimivirus
603	-	662423	664192	hypothetical protein	Uncharacterized	Acanthamoeba castellanii mamavirus
604	+	664443	665207	hypothetical protein	Uncharacterized	Acanthamoeba polyphaga mimivirus
605	-	665242	665556	hypothetical protein	Uncharacterized	Acanthamoeba polyphaga mimivirus
606	+	665654	666664	patatin-like phospholipase	Other metabolic functions	Bandra megavirus
607	-	666722	667825	putative J domain-containing protein	Uncharacterized	Tupanvirus soda lake
608	+	667931	669400	ADP-ribosylglycohydrolase	Other metabolic functions	Moumouvirus goulette
609	-	669428	669928	thioredoxin	Other metabolic functions	Acanthamoeba polyphaga moumouvirus
610	+	670112	673987	hypothetical protein	Uncharacterized	Acanthamoeba polyphaga mimivirus
611	-	674036	675604	putative capsid protein	Virion structure and morphogenesis	Mimivirus sp. SH
612	-	675656	682351	capsid protein	Virion structure and morphogenesis	Tupanvirus deep ocean
613	+	682495	683358	putative ankyrin repeat protein	Uncharacterized	Acanthamoeba polyphaga mimivirus
614	-	683411	685222	putative capsid protein 2	Virion structure and morphogenesis	Acanthamoeba polyphaga mimivirus
615	+	685420	685992	membrane protein	Uncharacterized	Acanthamoeba polyphaga mimivirus
616	-	686094	686504	hypothetical protein	Uncharacterized	Acanthamoeba polyphaga mimivirus
617	-	686607	688691	putative F-box and FNIP repeat-containing protein	Uncharacterized	Mimivirus sp. SH
618	-	688755	689942	putative F-box and FNIP repeat-containing protein	Uncharacterized	Powai lake megavirus
619	-	690131	690430	hypothetical protein	Uncharacterized	Klosneuvirus KNV1
620	-	690850	692430	transposase	Mobile elements	Bandra megavirus
621	-	692502	692708	hypothetical protein	Uncharacterized	Tupanvirus soda lake
622	+	693022	693996	A32-like packaging ATPase	Virion structure and morphogenesis	Tupanvirus soda lake
623	-	693952	694812	serine/threonine protein kinase	Signal transduction regulation	Acanthamoeba polyphaga mimivirus
624	-	694897	695211	putative ORFan, which is homologous to Satyrvirus sp.	Uncharacterized	…
625	-	695274	696449	hypothetical protein	Uncharacterized	Mimivirus sp. SH
626	+	696569	696991	putative membrane protein	Virion structure and morphogenesis	Moumouvirus maliensis
627	-	697046	698068	HNH endonuclease	DNA replication, recombination and repair	Acanthamoeba polyphaga mimivirus
628	+	698205	698771	putative HD phosphohydrolase	Other metabolic functions	Acanthamoeba castellanii mamavirus
629	-	698779	700005	putative 3'-5' exonuclease	DNA replication, recombination and repair	Hirudovirus strain Sangsue
630	-	700102	701352	poxvirus late transcription factor VLTF3-like protein	Transcription and RNA processing	Acanthamoeba polyphaga moumouvirus
631	-	701459	702184	hypothetical protein	Uncharacterized	Acanthamoeba polyphaga mimivirus
632	+	702475	704238	capsid protein 1	Virion structure and morphogenesis	Megavirus vitis
633	-	704383	705891	hypothetical protein	Uncharacterized	Megavirus courdo11
634	+	706075	706713	hypothetical protein	Uncharacterized	Moumouvirus goulette
635	-	706753	707466	robin	Uncharacterized	Acanthamoeba polyphaga mimivirus
636	+	707584	708531	hypothetical protein	Uncharacterized	Mimivirus sp. SH
637	-	708536	709969	putative BTB/POZ domain and WD-repeat protein	Uncharacterized	Acanthamoeba polyphaga mimivirus
638	-	710041	711354	BTB/POZ domain-containing protein	Uncharacterized	Acanthamoeba polyphaga mimivirus
639	-	711408	712817	WD40 family protein	Uncharacterized	Acanthamoeba castellanii mamavirus
640	-	712875	714284	putative BTB/POZ domain and WD-repeat protein	Uncharacterized	Acanthamoeba polyphaga mimivirus
641	-	714349	715725	putative BTB/POZ domain and WD-repeat protein	Uncharacterized	Acanthamoeba polyphaga mimivirus
642	-	715786	717252	WD40 family protein	Uncharacterized	Acanthamoeba castellanii mamavirus
643	-	717377	717604	hypothetical protein	Uncharacterized	Borely moumouvirus
644	-	717632	718033	nucleoside diphosphate kinase	Nucleotide metabolism	Acanthamoeba polyphaga mimivirus
645	-	718109	718453	hypothetical protein	Uncharacterized	Caenorhabditis briggsae
646	+	718564	719928	hypothetical protein	Uncharacterized	Tupanvirus deep ocean
647	+	720041	720349	hypothetical protein	Uncharacterized	Moumouvirus Monve
648	-	720410	720778	hypothetical protein	Uncharacterized	Corapipo altera
649	-	720820	721863	hypothetical protein	Uncharacterized	Bandra megavirus
650	+	721953	722795	hypothetical protein	Uncharacterized	Acanthamoeba polyphaga mimivirus
651	-	722801	724294	replication factor C large subunit	DNA replication, recombination and repair	Acanthamoeba castellanii mamavirus
652	-	724454	724702	hypothetical protein	Uncharacterized	Acanthamoeba polyphaga mimivirus
653	-	724912	726405	putative transposase	Mobile elements	Megavirus chiliensis
654	-	726554	726928	hypothetical protein	Uncharacterized	Acanthamoeba polyphaga mimivirus
655	-	727084	728277	ankyrin repeat protein	Uncharacterized	Moumouvirus australiensis
656	+	728518	730344	putative core protein	Virion structure and morphogenesis	Acanthamoeba polyphaga mimivirus
657	-	730429	730740	putative F-box and FNIP repeat-containing protein	Uncharacterized	Mimivirus sp. SH
658	-	730961	731386	putative F-box and FNIP repeat-containing protein	Uncharacterized	Mimivirus sp. SH
659	-	731441	731956	hypothetical protein	Uncharacterized	Tupanvirus soda lake
660	-	731966	732634	papain-like cysteine peptidase	Other metabolic functions	Borely moumouvirus
661	-	732690	734039	ankyrin repeat-containing protein	Uncharacterized	Moumouvirus maliensis
662	+	734243	734659	eukaryotic translation initiation factor 2 subunit beta	Translation	Tupanvirus deep ocean
663	-	734656	735738	RNA methyltransferase	Nucleotide metabolism	Tupanvirus soda lake
664	-	735797	736390	2OG-Fe(II) oxygenase superfamily protein	Other metabolic functions	Acanthamoeba polyphaga moumouvirus
665	-	736458	737600	RNA methyltransferase	Nucleotide metabolism	Borely moumouvirus
666	+	737762	738553	alpha/beta hydrolase	Other metabolic functions	Moumouvirus maliensis
667	-	738644	740866	hypothetical protein	Uncharacterized	Moumouvirus australiensis
668	-	740959	743475	hypothetical protein	Uncharacterized	Acanthamoeba polyphaga mimivirus
669	-	743644	744357	hypothetical protein	Uncharacterized	Acanthamoeba polyphaga mimivirus
670	-	744435	745763	putative serine/threonine-protein kinase	Signal transduction regulation	Tupanvirus deep ocean
671	+	745935	747032	hypothetical protein	Uncharacterized	Acanthamoeba polyphaga mimivirus
672	-	747092	748213	putative phosphoesterase	Other metabolic functions	Moumouvirus Monve
673	+	748367	750331	hypothetical protein	Uncharacterized	Acanthamoeba polyphaga mimivirus
674	+	750478	752016	DNA or RNA helicase of superfamily II	DNA replication, recombination and repair	Acanthamoeba polyphaga mimivirus
675	-	752066	753016	replication factor C small subunit	DNA replication, recombination and repair	Acanthamoeba castellanii mamavirus
676	+	753142	754491	putative HD domain-containing protein	Uncharacterized	Tupanvirus deep ocean
677	+	754544	756469	heat shock 70 kda protein-like protein	Miscellaneous	Borely moumouvirus
678	-	756516	756818	hypothetical protein	Uncharacterized	Moumouvirus goulette
679	-	756856	757602	hypothetical protein	Uncharacterized	Acanthamoeba polyphaga mimivirus
680	+	757797	759077	endonuclease of the XPG family	DNA replication, recombination and repair	Moumouvirus goulette
681	+	759191	759604	V-type ATP synthase subunit I	Other metabolic functions	Borely moumouvirus
682	+	759670	760059	hypothetical protein	Uncharacterized	Acanthamoeba polyphaga mimivirus
683	-	760064	761101	putative FtsJ-like methyltransferase	Other metabolic functions	Acanthamoeba polyphaga mimivirus
684	-	761175	764663	putative mRNA-capping enzyme	Transcription and RNA processing	Acanthamoeba polyphaga mimivirus
685	+	764787	765545	putative phospholipase D/nuclease	Other metabolic functions	Acanthamoeba polyphaga mimivirus
686	-	765547	766815	leucine-rich repeat domain protein	Uncharacterized	Moumouvirus australiensis
687	-	766861	767757	hypothetical protein	Uncharacterized	Tupanvirus deep ocean
688	-	767804	768412	hypothetical protein	Uncharacterized	Acanthamoeba polyphaga mimivirus
689	+	768594	772028	putative NTPase	Nucleotide metabolism	Acanthamoeba polyphaga mimivirus
690	+	772093	772692	putative DNA-directed RNA polymerase subunit	Transcription and RNA processing	Acanthamoeba polyphaga mimivirus
691	+	772847	773935	putative diphosphoinositol polyphosphate phosphohydrolase	Other metabolic functions	Acanthamoeba polyphaga mimivirus
692	+	773943	774602	glcnac-pide-N-acetylase	Other metabolic functions	Moumouvirus maliensis
693	+	774612	775361	glycosyltransferase	Other metabolic functions	Moumouvirus Monve
694	-	775329	776075	hypothetical protein	Uncharacterized	Borely moumouvirus
695	+	776235	778556	ankyrin repeat-containing protein	Uncharacterized	Acanthamoeba polyphaga mimivirus
696	-	778543	779268	putative ORFan, which is homologous to Tupanvirus soda lake	Uncharacterized	…
697	-	779370	779747	hypothetical protein	Uncharacterized	Acanthamoeba polyphaga mimivirus
698	-	779820	781364	hypothetical protein	Uncharacterized	Hirudovirus strain Sangsue
699	-	782040	783644	putative ankyrin repeat protein	Uncharacterized	Acanthamoeba polyphaga mimivirus
700	+	782100	782621	hypothetical protein	Uncharacterized	Moraxella osloensis
701	-	783698	784843	putative ankyrin repeat protein	Uncharacterized	Acanthamoeba polyphaga mimivirus
702	+	783746	784177	putative ORFan	Uncharacterized	…
703	-	785124	785552	putative FAD-linked sulfhydryl oxidase	Other metabolic functions	Acanthamoeba polyphaga mimivirus
704	-	785635	787086	hypothetical protein	Uncharacterized	Tupanvirus deep ocean
705	-	787215	792500	putative ATP-dependent RNA helicase	Transcription and RNA processing	Acanthamoeba polyphaga mimivirus
706	-	792597	793775	hypothetical protein	Uncharacterized	Acanthamoeba polyphaga mimivirus
707	+	793902	795437	DEAD/SNF2 helicase	DNA replication, recombination and repair	Acanthamoeba castellanii mamavirus
708	+	795528	796502	putative dTDP-d-glucose 4 6-dehydratase	Other metabolic functions	Moumouvirus australiensis
709	-	796540	797355	dTDP-4-dehydrorhamnose reductase	Other metabolic functions	Bandra megavirus
710	+	797419	798537	UDP-N-acetylglucosamine 2-epimerase	Other metabolic functions	Bandra megavirus
711	-	798744	799601	glycosyltransferase family protein	Other metabolic functions	Klosneuvirus KNV1
712	-	799713	801407	hypothetical protein	Uncharacterized	Megavirus courdo11
713	-	801509	806917	putative glycosyltransferase	Other metabolic functions	Megavirus chiliensis
714	+	805056	805472	putative ABC transporter permease protein YphD	Miscellaneous	Petromyzon marinus
715	-	807035	808120	thioredoxin	Other metabolic functions	Acanthamoeba polyphaga mimivirus
716	+	808318	809178	hypothetical protein	Uncharacterized	Acanthamoeba polyphaga mimivirus
717	+	809254	812844	putative glycosyltransferase	Other metabolic functions	Moumouvirus australiensis
718	+	812912	813751	4 epimerase	Other metabolic functions	Tupanvirus soda lake
719	+	813770	814402	acetyltransferase domain protein	Other metabolic functions	Moumouvirus australiensis
720	+	814467	815627	dTDP-4-amino-46-dideoxygalactose transaminase	Other metabolic functions	Borely moumouvirus
721	+	815649	816275	putative papain-like cysteine peptidase	Other metabolic functions	Borely moumouvirus
722	+	816371	817381	hypothetical protein	Uncharacterized	Borely moumouvirus
723	-	817365	818162	putative papain-like cysteine peptidase	Other metabolic functions	Borely moumouvirus
724	-	818218	819012	sulfotransferase protein family	Other metabolic functions	Borely moumouvirus
725	+	819121	820995	ATP-sulfurylase	Other metabolic functions	Borely moumouvirus
726	+	821079	824357	putative DNA mismatch repair protein Muts-like protein	DNA replication, recombination and repair	Mimivirus sp. SH
727	-	824418	824639	DNA-directed RNA polymerase subunit N	Transcription and RNA processing	Acanthamoeba polyphaga moumouvirus
728	-	824702	825817	hypothetical protein	Uncharacterized	Bandra megavirus
729	+	825915	827288	hypothetical protein	Uncharacterized	Moumouvirus Monve
730	+	827351	829324	putative low complexity protein	Uncharacterized	Tupanvirus deep ocean
731	-	829395	830288	putative thiol protease	Miscellaneous	Acanthamoeba polyphaga mimivirus
732	-	830378	831997	YqaJ viral recombinase family	DNA replication, recombination and repair	Acanthamoeba polyphaga mimivirus
733	-	832051	832581	hypothetical protein	Uncharacterized	Tupanvirus soda lake
734	+	832689	833612	hypothetical protein	Uncharacterized	Tupanvirus deep ocean
735	-	833709	834191	hypothetical protein	Uncharacterized	Moumouvirus australiensis
736	-	834271	836787	putative transcription termination factor	Transcription and RNA processing	Acanthamoeba polyphaga mimivirus
737	-	836977	840378	hypothetical protein	Uncharacterized	Acanthamoeba polyphaga mimivirus
738	-	840431	842461	hypothetical protein	Uncharacterized	Acanthamoeba polyphaga mimivirus
739	-	842567	844003	hypothetical protein	Uncharacterized	Acanthamoeba polyphaga mimivirus
740	-	844186	844914	hypothetical protein	Uncharacterized	Nematostella vectensis
741	+	844426	845007	hypothetical protein	Uncharacterized	Liparis tanakae
742	-	845051	847975	putative regulator of chromosome condensation	DNA replication, recombination and repair	Acanthamoeba polyphaga mimivirus
743	+	848339	849793	WD-repeat family protein	Uncharacterized	Hirudovirus strain Sangsue
744	-	849839	851428	putative ribonuclease 3	DNA replication, recombination and repair	Acanthamoeba polyphaga mimivirus
745	+	851564	852619	putative ankyrin repeat protein	Uncharacterized	Acanthamoeba polyphaga mimivirus
746	-	851960	852571	hypothetical protein	Uncharacterized	Diaphorina citri
747	+	852673	853005	ankyrin containing protein	Uncharacterized	Acanthamoeba polyphaga mimivirus
748	-	852934	853230	putative ORFan	Uncharacterized	…
749	+	853417	854079	putative ankyrin repeat protein	Uncharacterized	Acanthamoeba polyphaga mimivirus
750	-	854438	856081	poxvirus poly(A) polymerase catalytic subunit-like protein	Transcription and RNA processing	Acanthamoeba castellanii mamavirus
751	+	856234	856989	hypothetical protein	Uncharacterized	Tupanvirus deep ocean
752	-	856991	857506	TFII-like transcription factor	Transcription and RNA processing	Acanthamoeba polyphaga moumouvirus
753	-	857573	860317	hypothetical protein	Uncharacterized	Acanthamoeba polyphaga mimivirus
754	-	860497	862038	putative cullin-like protein	Miscellaneous	Acanthamoeba polyphaga mimivirus
755	-	862109	863242	hypothetical protein	Uncharacterized	Acanthamoeba polyphaga mimivirus
756	+	863394	863936	hypothetical protein	Uncharacterized	Saudi moumouvirus
757	+	863993	864592	hypothetical protein	Uncharacterized	Acanthamoeba polyphaga mimivirus
758	+	864661	865293	hypothetical protein	Uncharacterized	Acanthamoeba castellanii mamavirus
759	-	865314	866039	hypothetical protein	Uncharacterized	Acanthamoeba polyphaga mimivirus
760	-	866106	867536	putative AAA+ family ATPase	DNA replication, recombination and repair	Pacmanvirus A23
761	-	867716	868834	zinc finger domain-containing protein	Uncharacterized	Moumouvirus maliensis
762	-	868880	869791	hypothetical protein	Uncharacterized	Tupanvirus deep ocean
763	+	869850	870665	hypothetical protein	Uncharacterized	Mimivirus sp. SH
764	-	870757	871275	hypothetical protein	Uncharacterized	Acanthamoeba polyphaga mimivirus
765	-	871363	871578	hypothetical protein	Uncharacterized	Borely moumouvirus
766	+	871691	875944	hypothetical protein	Uncharacterized	Tupanvirus soda lake
767	-	876014	876808	hypothetical protein	Uncharacterized	Acanthamoeba polyphaga mimivirus
768	-	876943	883134	poxvirus early transcription factor-like protein	Transcription and RNA processing	Acanthamoeba castellanii mamavirus
769	-	883191	883787	putative metallopeptidase WLM domain protein	Virion structure and morphogenesis	Moumouvirus australiensis
770	+	883896	884969	hypothetical protein	Uncharacterized	Moumouvirus goulette
771	+	885020	885979	putative myristoylated membrane protein	Virion structure and morphogenesis	Moumouvirus australiensis
772	+	886045	886989	putative myristoylated membrane protein	Virion structure and morphogenesis	Borely moumouvirus
773	-	886476	886925	putative ORFan	Uncharacterized	…
774	-	887079	892076	DNA polymerase family B	DNA replication, recombination and repair	Saudi moumouvirus
775	-	892190	892768	hypothetical protein	Uncharacterized	Acanthamoeba polyphaga mimivirus
776	+	892878	893693	putative RNA methylase	Other metabolic functions	Acanthamoeba castellanii mamavirus
777	-	893776	895116	putative ubiquitin carboxyl-terminal hydrolase	Miscellaneous	Mimivirus Bombay
778	+	895221	896297	DNA polymerase family X	DNA replication, recombination and repair	Acanthamoeba polyphaga moumouvirus
779	-	896343	897047	hypothetical protein	Uncharacterized	Acanthamoeba polyphaga mimivirus
780	-	897093	899312	collagen-like protein	Miscellaneous	Tupanvirus soda lake
781	+	899504	899947	putative glucosamine 6-phosphate N-acetyltransferase	Other metabolic functions	Acanthamoeba polyphaga mimivirus
782	+	899986	900849	glycosylase	Other metabolic functions	Moumouvirus goulette
783	-	900953	901255	hypothetical protein	Uncharacterized	Hypsibius dujardini
784	-	901466	904114	ribonucleoside-diphosphate reductase large subunit	Nucleotide metabolism	Acanthamoeba polyphaga mimivirus
785	+	904261	905370	ribonucleotide reductase small subunit	Nucleotide metabolism	Moumouvirus maliensis
786	-	905440	907374	putative ring finger protein	Uncharacterized	Acanthamoeba polyphaga mimivirus
787	+	907481	907957	putative membrane protein	Virion structure and morphogenesis	Tupanvirus deep ocean
788	+	907984	908505	hypothetical protein	Uncharacterized	Mimivirus sp. SH
789	+	908550	908765	hypothetical protein	Uncharacterized	Moumouvirus Monve
790	+	908938	909867	hypothetical protein	Uncharacterized	Powai lake megavirus
791	+	909957	910616	ankyrin repeat-containing protein	Uncharacterized	Moumouvirus maliensis
792	+	910713	911567	repeat protein	Uncharacterized	Moumouvirus goulette
793	+	911649	913202	putative ankyrin repeat protein	Uncharacterized	Moumouvirus Monve
794	+	913297	914163	repeat protein	Uncharacterized	Moumouvirus goulette
795	+	914277	915269	putative mRNA-capping enzyme	Transcription and RNA processing	Megavirus chiliensis
796	-	915334	916209	putative protein phosphatase 2c	Signal transduction regulation	Acanthamoeba polyphaga mimivirus
797	-	916267	916770	hypothetical protein	Uncharacterized	Acanthamoeba castellanii mamavirus
798	-	916866	917657	hypothetical protein	Uncharacterized	Acanthamoeba polyphaga mimivirus
799	-	917708	919615	DNA ligase	DNA replication, recombination and repair	Megavirus chiliensis
800	-	919750	920094	hypothetical protein	Uncharacterized	Candidatus Kerfeldbacteria bacterium
801	-	920189	921376	putative serine/threonine-protein kinase	Signal transduction regulation	Acanthamoeba polyphaga mimivirus
802	+	921396	921908	putative endo/excinuclease amino terminal domain protein	DNA replication, recombination and repair	Tupanvirus deep ocean
803	+	921981	922205	hypothetical protein	Uncharacterized	Candidatus Bathyarchaeota archaeon
804	+	922297	922530	putative ORFan	Uncharacterized	…
805	-	922615	923424	putative ribonuclease H protein	DNA replication, recombination and repair	Acanthamoeba polyphaga mimivirus
806	-	923485	924318	hypothetical protein	Uncharacterized	Moumouvirus Monve
807	-	924354	925244	apurinic endonuclease IV	DNA replication, recombination and repair	Acanthamoeba polyphaga moumouvirus
808	+	925330	925788	hypothetical protein	Uncharacterized	Acanthamoeba castellanii mamavirus
809	+	925850	934789	kinesin-like protein	Miscellaneous	Acanthamoeba polyphaga mimivirus
810	+	934780	936111	putative ubiquitin carboxyl-terminal hydrolase	Miscellaneous	Acanthamoeba polyphaga mimivirus
811	-	936116	937489	serine/threonine protein kinase	Signal transduction regulation	Borely moumouvirus
812	-	937449	938267	hypothetical protein	Uncharacterized	Moumouvirus Monve
813	+	938429	940168	hypothetical protein	Uncharacterized	Borely moumouvirus
814	-	940233	941882	putative ATP-dependent RNA helicase	Transcription and RNA processing	Acanthamoeba polyphaga mimivirus
815	+	942199	943164	putative ankyrin repeat protein	Uncharacterized	Acanthamoeba polyphaga mimivirus
816	-	942460	943026	hypothetical protein	Uncharacterized	Syntrophorhabdus sp.
817	+	942635	943159	putative ORFan	Uncharacterized	…
818	-	943554	945485	putative F-box and FNIP repeat-containing protein	Uncharacterized	Mimivirus sp. SH
819	-	945574	946437	putative metallo-dependent phosphatase	Other metabolic functions	Acanthamoeba polyphaga mimivirus
820	+	946559	947650	putative replication factor C small subunit	DNA replication, recombination and repair	Acanthamoeba polyphaga mimivirus
821	-	947724	950078	ftsj methyltransferase domain-containing protein 1	Other metabolic functions	Acanthamoeba polyphaga mimivirus
822	+	950214	950798	putative deoxynucleotide monophosphate kinase	Nucleotide metabolism	Acanthamoeba polyphaga mimivirus
823	+	950882	951397	hypothetical protein	Uncharacterized	Acanthamoeba polyphaga mimivirus
824	+	951566	951850	hypothetical protein	Uncharacterized	Megavirus courdo11
825	+	951920	952585	hypothetical protein	Uncharacterized	Tupanvirus soda lake
826	-	952588	954765	hypothetical protein	Uncharacterized	Acanthamoeba polyphaga mimivirus
827	-	954804	956846	hypothetical protein	Uncharacterized	Acanthamoeba polyphaga mimivirus
828	-	956846	957490	hypothetical protein	Uncharacterized	Acanthamoeba polyphaga mimivirus
829	+	957603	958889	putative serine/threonine-protein kinase	Signal transduction regulation	Acanthamoeba polyphaga mimivirus
830	-	959031	960080	hypothetical protein	Uncharacterized	Megavirus courdo11
831	+	960166	962031	putative zinc metalloproteinase	Other metabolic functions	Tupanvirus deep ocean
832	-	962077	964686	BTB family protein	Uncharacterized	Acanthamoeba polyphaga mimivirus
833	+	964832	969139	ubiquitin-conjugating enzyme E2	Other metabolic functions	Borely moumouvirus
834	+	969222	970010	DHH family phosphohydrolase-like protein	Other metabolic functions	Tupanvirus deep ocean
835	-	970013	970528	putative rhomboid protein	Uncharacterized	Acanthamoeba polyphaga mimivirus
836	-	970567	971592	putative divergent NUDIX hydrolase	Transcription and RNA processing	Acanthamoeba polyphaga mimivirus
837	+	971751	973283	hypothetical protein	Uncharacterized	Acanthamoeba polyphaga mimivirus
838	+	973360	974310	putative alpha/beta hydrolase	Other metabolic functions	Megavirus chiliensis
839	+	974365	976719	putative 5'-3' exonuclease 20	DNA replication, recombination and repair	Acanthamoeba polyphaga mimivirus
840	-	976769	977305	hypothetical protein	Uncharacterized	Acanthamoeba polyphaga mimivirus
841	+	977452	978939	putative DNA helicase	DNA replication, recombination and repair	Acanthamoeba polyphaga mimivirus
842	-	978993	980396	cytochrome 450-like protein	Other metabolic functions	Hirudovirus strain Sangsue
843	-	980475	982010	hypothetical protein	Uncharacterized	Acanthamoeba polyphaga mimivirus
844	-	982177	983124	nudix hydrolase	Transcription and RNA processing	Acanthamoeba castellanii mamavirus
845	+	983246	984853	hypothetical protein	Uncharacterized	Acanthamoeba polyphaga mimivirus
846	-	984862	985383	hypothetical protein	Uncharacterized	Acanthamoeba polyphaga mimivirus
847	-	985409	986623	hypothetical protein	Uncharacterized	Acanthamoeba polyphaga mimivirus
848	-	986760	988082	putative ATP-dependent RNA helicase	Transcription and RNA processing	Acanthamoeba polyphaga mimivirus
849	-	988079	988300	putative ORFan	Uncharacterized	…
850	-	988802	989635	hypothetical protein	Uncharacterized	Acanthamoeba polyphaga mimivirus
851	-	989716	991734	putative ATP-dependent RNA helicase	Transcription and RNA processing	Niemeyer virus
852	+	991865	993202	putative BTB/POZ domain-containing protein	Uncharacterized	Megavirus courdo11
853	-	993281	994471	Chain A	Uncharacterized	Hirudovirus strain Sangsue
854	+	994622	995482	putative low complexity protein	Uncharacterized	Tupanvirus deep ocean
855	+	995579	996133	hypothetical protein	Uncharacterized	Tupanvirus deep ocean
856	+	996182	996931	phosphomannomutase	Other metabolic functions	Tupanvirus deep ocean
857	+	997217	997870	putative ORFan	Uncharacterized	…
858	+	997999	998322	thioredoxin	Other metabolic functions	Acanthamoeba castellanii mamavirus
859	+	998364	999362	hypothetical protein	Uncharacterized	Acanthamoeba polyphaga mimivirus
860	-	999795	1000262	hypothetical protein	Uncharacterized	Moumouvirus goulette
861	+	1000460	1001365	putative ankyrin repeat protein	Uncharacterized	Acanthamoeba polyphaga mimivirus
862	-	1001371	1002276	hypothetical protein	Uncharacterized	Tupanvirus deep ocean
863	+	1002339	1004024	hypothetical protein	Uncharacterized	Tupanvirus deep ocean
864	+	1004103	1005443	hypothetical protein	Uncharacterized	Acanthamoeba polyphaga mimivirus
865	+	1005025	1005456	putative ORFan	Uncharacterized	…
866	+	1005573	1009649	putative DNA repair protein	DNA replication, recombination and repair	Acanthamoeba castellanii mamavirus
867	+	1009710	1010240	putative ORFan	Uncharacterized	…
868	+	1010379	1010585	hypothetical protein	Uncharacterized	Flavobacteriaceae bacterium
869	+	1010692	1011228	hypothetical protein	Uncharacterized	Moumouvirus australiensis
870	+	1011341	1012699	hypothetical protein	Uncharacterized	Hirudovirus strain Sangsue
871	-	1012712	1012939	putative ORFan, which is homologous to Tupanvirus deep ocean	Uncharacterized	…
872	+	1013009	1013674	putative HTH-type transcriptional regulator	Transcription and RNA processing	Acanthamoeba polyphaga mimivirus
873	-	1013704	1014255	putative HNH endonuclease	DNA replication, recombination and repair	Megavirus chiliensis
874	+	1014375	1015064	hypothetical protein	Uncharacterized	Acanthamoeba polyphaga mimivirus
875	+	1015395	1016399	hypothetical protein	Uncharacterized	Hirudovirus strain Sangsue
876	+	1016500	1018356	putative ATP-dependent RNA helicase	Transcription and RNA processing	Acanthamoeba polyphaga mimivirus
877	+	1018417	1018830	hypothetical protein	Uncharacterized	Acanthamoeba castellanii mamavirus
878	-	1018835	1019110	hypothetical protein	Uncharacterized	Actinia tenebrosa
879	+	1019401	1020720	putative 7-dehydrocholesterol reductase	Other metabolic functions	Acanthamoeba polyphaga mimivirus
880	-	1021004	1022503	AAA family ATPase	DNA replication, recombination and repair	Bandra megavirus
881	-	1022553	1023608	hypothetical protein	Uncharacterized	Megavirus courdo11
882	+	1023721	1024719	glutamine synthetase	Other metabolic functions	Saudi moumouvirus
883	+	1024773	1026533	putative F-box and FNIP repeat-containing protein	Uncharacterized	Mimivirus sp. SH
884	+	1026580	1026804	hypothetical protein	Uncharacterized	Tupanvirus soda lake
885	+	1026855	1028207	putative F-box and FNIP repeat-containing protein	Uncharacterized	Megavirus chiliensis
886	-	1028278	1029183	hypothetical protein	Uncharacterized	Moumouvirus maliensis
887	+	1029278	1032394	putative ATP-dependent DNA helicase	DNA replication, recombination and repair	Hirudovirus strain Sangsue
888	+	1032500	1033231	hypothetical protein	Uncharacterized	Acanthamoeba castellanii mamavirus
889	+	1033301	1034161	putative patatin-like phospholipase	Other metabolic functions	Mimivirus sp. SH
890	-	1034197	1035741	AAA family ATPase	DNA replication, recombination and repair	Acanthamoeba castellanii mamavirus
891	-	1035771	1036676	hypothetical protein	Uncharacterized	Acanthamoeba polyphaga mimivirus
892	-	1036726	1037040	hypothetical protein	Uncharacterized	Photobacterium phosphoreum
893	+	1037082	1040786	putative helicase	DNA replication, recombination and repair	Moumouvirus Monve
894	-	1040844	1042250	hypothetical protein	Uncharacterized	Acanthamoeba polyphaga mimivirus
895	+	1042398	1043714	putative ankyrin 2,3/unc44	Uncharacterized	Cordyceps javanica
896	+	1043775	1045106	putative ankyrin repeat protein	Uncharacterized	Tupanvirus deep ocean
897	+	1045150	1046493	putative ankyrin repeat protein	Uncharacterized	Smittium culicis
898	+	1046587	1048059	putative ankyrin repeat protein	Uncharacterized	Tupanvirus deep ocean
899	+	1048122	1049537	putative ankyrin repeat protein	Uncharacterized	Acanthamoeba polyphaga mimivirus
900	+	1049601	1050983	putative ankyrin repeat protein	Uncharacterized	Acanthamoeba polyphaga mimivirus
901	+	1051056	1052483	hypothetical protein	Uncharacterized	Dendronephthya gigantea
902	-	1052538	1054577	putative ATP-dependent helicase	DNA replication, recombination and repair	Acanthamoeba castellanii mimivirus
903	-	1054691	1055218	hypothetical protein	Uncharacterized	Acanthamoeba polyphaga mimivirus
904	-	1055261	1055572	hypothetical protein	Uncharacterized	Plasmodium gonderi
905	+	1055647	1056687	putative N-acetyl transferase	Signal transduction regulation	Megavirus vitis
906	-	1056751	1057071	hypothetical protein	Uncharacterized	Acanthamoeba castellanii mamavirus
907	-	1057179	1057418	putative ORFan	Uncharacterized	…
908	+	1057508	1058899	spfh domain-containing protein	Uncharacterized	Moumouvirus maliensis
909	+	1059058	1059555	hypothetical protein	Uncharacterized	Effusibacillus pohliae
910	+	1059653	1060879	hypothetical protein	Uncharacterized	Bandra megavirus
911	-	1060932	1061528	hypothetical protein	Uncharacterized	Acanthamoeba polyphaga mimivirus
912	-	1061640	1062140	hypothetical protein	Uncharacterized	Acanthamoeba polyphaga mimivirus
913	+	1062275	1064833	RING-finger-containing E3 ubiquitin ligase	Signal transduction regulation	Acanthamoeba castellanii mamavirus
914	-	1063351	1063752	putative ORFan	Uncharacterized	…
915	-	1064894	1065583	prolyl 4-hydroxylase	Other metabolic functions	Moumouvirus maliensis
916	-	1065647	1066828	DEAD-like helicase	DNA replication, recombination and repair	Acanthamoeba polyphaga moumouvirus
917	+	1066966	1067850	putative peptidase S9	Other metabolic functions	Tupanvirus soda lake
918	-	1067847	1068524	methyltransferase fkbm family protein	Other metabolic functions	Moumouvirus maliensis
919	+	1068624	1068875	hypothetical protein	Uncharacterized	Tupanvirus soda lake
920	+	1068988	1069800	putative FAD-linked sulfhydryl oxidase	Other metabolic functions	Acanthamoeba polyphaga mimivirus
921	+	1069919	1070854	putative ankyrin repeat protein	Uncharacterized	Acanthamoeba polyphaga mimivirus
922	+	1070906	1071838	putative ankyrin repeat protein	Uncharacterized	Acanthamoeba polyphaga mimivirus
923	+	1071894	1072808	putative ankyrin repeat protein	Uncharacterized	Hirudovirus strain Sangsue
924	+	1072886	1073821	repeat protein	Uncharacterized	Tupanvirus deep ocean
925	+	1073886	1074842	ankyrin repeat-containing protein	Uncharacterized	Hirudovirus strain Sangsue
926	+	1074938	1075906	putative ankyrin repeat protein	Uncharacterized	Acanthamoeba polyphaga mimivirus
927	+	1075983	1076939	putative ankyrin repeat protein	Uncharacterized	Acanthamoeba polyphaga mimivirus
928	+	1077023	1078129	hypothetical protein	Uncharacterized	Hirudovirus strain Sangsue
929	-	1078427	1079170	putative structural ppiase-like protein	Miscellaneous	Mimivirus sp. SH
930	-	1079239	1079826	hypothetical protein	Uncharacterized	Mimivirus Bombay
931	+	1079920	1080642	F-box domain protein	Uncharacterized	Megavirus vitis
932	+	1080739	1081578	hypothetical protein	Uncharacterized	Tupanvirus deep ocean
933	+	1081664	1082374	hypothetical protein	Uncharacterized	Tupanvirus deep ocean
934	-	1082387	1084402	glucose-methanol-choline oxidoreductase	Other metabolic functions	Moumouvirus Monve
935	-	1084431	1085183	hypothetical protein	Uncharacterized	Acanthamoeba polyphaga mimivirus
936	+	1085303	1086136	hypothetical protein	Uncharacterized	Moumouvirus Monve
937	-	1086176	1089043	putative ATP-binding	Uncharacterized	Acanthamoeba polyphaga mimivirus
938	-	1089141	1089497	hypothetical protein	Uncharacterized	Tupanvirus deep ocean
939	-	1089525	1089932	hypothetical protein	Uncharacterized	Mimivirus sp. SH
940	-	1090027	1090503	mannose-6p isomerase	Other metabolic functions	Moumouvirus maliensis
941	-	1090531	1091679	putative histone demethylase	Signal transduction regulation	Hirudovirus strain Sangsue
942	+	1091779	1092222	ribonuclease HI	DNA replication, recombination and repair	Cedratvirus A11
943	+	1092252	1093055	glycosyltransferase	Other metabolic functions	Moumouvirus maliensis
944	-	1093042	1094157	hypothetical protein	Uncharacterized	Moumouvirus Monve
945	+	1094370	1095314	stomatin family protein/prohibitin-family membrane protease subunit ybbk	Uncharacterized	Acanthamoeba polyphaga mimivirus
946	-	1095545	1097677	Phosphoinositide 3-kinase	Other metabolic functions	Acanthamoeba castellanii mamavirus
947	+	1097807	1098910	hypothetical protein	Uncharacterized	Acanthamoeba polyphaga mimivirus
948	+	1099066	1099584	hypothetical protein	Uncharacterized	Acanthamoeba polyphaga mimivirus
949	+	1099627	1099848	hypothetical protein	Uncharacterized	Acanthamoeba polyphaga moumouvirus
950	+	1099895	1101688	hypothetical protein	Uncharacterized	Acanthamoeba polyphaga mimivirus
951	-	1101723	1103540	putative glucosamine-fructose-6-phosphate aminotransferase	Other metabolic functions	Acanthamoeba polyphaga moumouvirus
952	-	1103828	1104883	putative patatin phospholipase	Other metabolic functions	Acanthamoeba polyphaga mimivirus
953	-	1104940	1106019	N-myristoyltransferase	Other metabolic functions	Tupanvirus deep ocean
954	+	1106158	1106790	putative tyrosine-protein phosphatase	Signal transduction regulation	Acanthamoeba polyphaga mimivirus
955	+	1106892	1107698	hypothetical protein	Uncharacterized	Powai lake megavirus
956	+	1108230	1110263	collagen-like protein	Miscellaneous	Megavirus lba
957	-	1108532	1109743	DUF4573 domain-containing protein	Uncharacterized	Acinetobacter defluvii
958	+	1110365	1111768	putative GTP-binding translation elongation/initiation factor	Translation	Acanthamoeba polyphaga mimivirus
959	+	1111871	1112302	putative GTP-binding protein	Signal transduction regulation	Acanthamoeba polyphaga mimivirus
960	-	1112371	1113159	hypothetical protein	Uncharacterized	Moumouvirus goulette
961	-	1113418	1114248	hypothetical protein	Uncharacterized	Moumouvirus goulette
962	+	1114355	1115611	mimivirus translation initiation factor 2 gamma subunit	Translation	Tupanvirus soda lake
963	+	1115830	1117641	hypothetical protein	Uncharacterized	Saudi moumouvirus
964	+	1117750	1119444	hypothetical protein	Uncharacterized	Moumouvirus australiensis
965	+	1119008	1119448	putative ORFan	Uncharacterized	…
966	-	1119549	1119878	putative cytochrome B5-like protein	Miscellaneous	Mimivirus sp. SH
967	-	1119981	1120994	hypothetical protein	Uncharacterized	Acanthamoeba polyphaga mimivirus
968	-	1121047	1121721	putative transmembrane protein	Uncharacterized	Acanthamoeba polyphaga mimivirus
969	-	1121702	1122055	hypothetical protein	Uncharacterized	Hirudovirus strain Sangsue
970	+	1122119	1123090	NTn (N-terminal nucleophile) hydrolase	Other metabolic functions	Borely moumouvirus
971	-	1123112	1123741	putative lectin	Miscellaneous	Megavirus lba
972	+	1123868	1124125	putative ORFan	Uncharacterized	…
973	+	1124258	1125925	restriction endonuclease	Host-virus interactions	Moumouvirus australiensis
974	+	1124655	1125332	hypothetical protein	Uncharacterized	Labilibacter aurantiacus
975	+	1126195	1126908	restriction endonuclease	Host-virus interactions	Pithovirus LCPAC104
976	+	1127027	1128331	putative restriction endonuclease	Host-virus interactions	Pithovirus LCPAC104
977	+	1128411	1130048	methionyl-tRNA synthetase	Translation	Bandra megavirus
978	+	1130452	1132149	putative F-box and FNIP repeat-containing protein	Uncharacterized	Megavirus lba
979	+	1132218	1133453	NHL-repeat-containing protein	Uncharacterized	Borely moumouvirus
980	+	1133527	1134156	hypothetical protein	Uncharacterized	Acanthamoeba polyphaga mimivirus
981	+	1134221	1134655	phosphatidyl ethanolamine-binding protein-like protein	Other metabolic functions	Mimivirus sp. SH
982	-	1134514	1134963	hypothetical protein	Uncharacterized	Peptostreptococcus sp.
983	-	1134656	1136011	hypothetical protein	Uncharacterized	Acanthamoeba castellanii mamavirus
984	+	1136132	1136884	hypothetical protein	Uncharacterized	Acanthamoeba polyphaga mimivirus
985	-	1136992	1137540	putative pre-mRNA-splicing factor ATP-dependent RNA helicase PRP2	Transcription and RNA processing	Tupanvirus deep ocean
986	+	1137830	1139047	NHL-repeat-containing protein	Uncharacterized	Acanthamoeba polyphaga mimivirus
987	-	1139118	1139918	hypothetical protein	Uncharacterized	Acanthamoeba castellanii mamavirus
988	+	1140071	1140472	hypothetical protein	Uncharacterized	Acanthamoeba polyphaga moumouvirus
989	-	1140477	1141451	putative ORFan	Uncharacterized	…
990	+	1141523	1142614	hypothetical protein	Uncharacterized	Tupanvirus deep ocean
991	+	1142852	1144285	hypothetical protein	Uncharacterized	Acanthamoeba castellanii mamavirus
992	+	1144481	1145662	hypothetical protein	Uncharacterized	Acanthamoeba polyphaga mimivirus
993	+	1145681	1146490	hypothetical protein	Uncharacterized	Mimivirus sp. SH
994	+	1146583	1148451	putative fucosyltransferase	Other metabolic functions	Powai lake megavirus
995	+	1148537	1150363	putative F-box and FNIP repeat-containing protein	Uncharacterized	Mimivirus sp. SH
996	+	1150431	1151369	putative glycosyltransferase	Other metabolic functions	Acanthamoeba polyphaga mimivirus
997	-	1151414	1151662	putative ORFan	Uncharacterized	…
998	+	1151806	1153014	putative F-box and FNIP repeat-containing protein	Uncharacterized	Megavirus lba
999	+	1153115	1154593	putative amine oxidase	Other metabolic functions	Acanthamoeba polyphaga mimivirus
1000	+	1154717	1155796	ankyrin repeat protein	Uncharacterized	Moumouvirus australiensis
1001	+	1155847	1157340	hypothetical protein	Uncharacterized	Acanthamoeba polyphaga mimivirus
1002	+	1157457	1159016	egf domain-containing protein	Uncharacterized	Moumouvirus maliensis
1003	+	1158562	1158999	putative ORFan	Uncharacterized	…
1004	-	1159083	1159658	hypothetical protein	Uncharacterized	Megavirus lba
1005	+	1159823	1160248	hypothetical protein	Uncharacterized	Moumouvirus goulette
1006	-	1160449	1161861	DUF4419 superfamily protein	Uncharacterized	Borely moumouvirus
1007	+	1161989	1163764	arginyl tRNA-synthetase	Translation	Tupanvirus soda lake
1008	-	1163857	1164447	DnaJ super family protein	Miscellaneous	Acanthamoeba polyphaga moumouvirus
1009	+	1164651	1165319	putative ORFan	Uncharacterized	…
1010	+	1165393	1165611	hypothetical protein	Uncharacterized	Megavirus lba
1011	+	1165701	1166477	hypothetical protein	Uncharacterized	Acanthamoeba polyphaga mimivirus
1012	+	1166541	1167251	hypothetical protein	Uncharacterized	Acanthamoeba polyphaga mimivirus
1013	-	1167303	1167605	hypothetical protein	Uncharacterized	Mesorhizobium delmotii
1014	+	1167669	1168145	putative ORFan	Uncharacterized	…
1015	+	1168379	1168804	hypothetical protein	Uncharacterized	Tupanvirus soda lake
1016	+	1168957	1169556	hypothetical protein	Uncharacterized	Mesorhizobium sp. Z1-4
1017	+	1169598	1169978	putative ORFan	Uncharacterized	…
1018	-	1170035	1171636	flavin-containing amine oxidoreductase/tryptophan 2-monooxygenase	Other metabolic functions	Acanthamoeba polyphaga mimivirus
1019	-	1171660	1172343	hypothetical protein	Uncharacterized	Acanthamoeba polyphaga mimivirus
1020	+	1172514	1173503	putative ankyrin repeat protein	Uncharacterized	Acanthamoeba polyphaga mimivirus
1021	+	1174215	1174829	hypothetical protein	Uncharacterized	Borely moumouvirus
1022	+	1174963	1176618	cyclin domain fused to cyclin-dependent serine/threonine protein kinase	Signal transduction regulation	Acanthamoeba polyphaga moumouvirus
1023	+	1176666	1177325	putative ATP-dependent RNA helicase	Transcription and RNA processing	Niemeyer virus
1024	+	1177477	1178832	putative FNIP repeat-containing protein	Uncharacterized	Acanthamoeba polyphaga mimivirus
1025	+	1178894	1180399	cysteinyl-tRNA synthetase	Translation	Acanthamoeba polyphaga mimivirus
1026	+	1180493	1180903	hypothetical protein	Uncharacterized	Acanthamoeba polyphaga mimivirus
1027	+	1180997	1181605	putative ORFan	Uncharacterized	…
1028	-	1181639	1181917	hypothetical protein	Uncharacterized	Moorea sp. SIO2B7
1029	-	1182028	1182435	hypothetical protein	Uncharacterized	Bandra megavirus
1030	+	1182620	1184293	hypothetical protein	Uncharacterized	Acanthamoeba castellanii mamavirus
1031	-	1183135	1184004	putative ORFan	Uncharacterized	…
1032	+	1183467	1183970	hypothetical protein	Uncharacterized	Gongylonema pulchrum
1033	+	1184417	1184731	putative ORFan	Uncharacterized	…
1034	+	1184822	1185706	putative EXOV-like protein	Uncharacterized	Megavirus chiliensis
1035	-	1185711	1186058	hypothetical protein	Uncharacterized	Acanthamoeba polyphaga mimivirus
1036	-	1186147	1186380	putative ORFan	Uncharacterized	…
1037	+	1186473	1187039	repeat protein	Uncharacterized	Moumouvirus goulette
1038	-	1187149	1188006	hypothetical protein	Uncharacterized	Powai lake megavirus
1039	+	1188291	1188722	hypothetical protein	Uncharacterized	Megavirus lba
1040	+	1188798	1189355	mitochondrial 18 KDa protein	Other metabolic functions	Tupanvirus deep ocean
1041	+	1189488	1191143	putative ankyrin repeat protein	Uncharacterized	Acanthamoeba polyphaga mimivirus
1042	+	1191250	1192452	putative ankyrin repeat protein	Uncharacterized	Acanthamoeba polyphaga mimivirus
1043	+	1192548	1193837	ankyrin repeat-containing protein	Uncharacterized	Moumouvirus maliensis
1044	-	1193926	1195944	GMC oxidoreductase	Other metabolic functions	Acanthamoeba polyphaga moumouvirus
1045	+	1196068	1197186	putative ubiquitin-conjugating enzyme E2	Miscellaneous	Moumouvirus australiensis
1046	+	1197270	1197986	putative ORFan	Uncharacterized	…
1047	+	1198044	1198448	putative ORFan	Uncharacterized	…
1048	+	1198564	1198974	hypothetical protein	Uncharacterized	Chloroflexi bacterium
1049	+	1199013	1199906	putative Fe-S-cluster redox enzyme/ribosomal RNA large subunit methyltransferase	Other metabolic functions	Acanthamoeba polyphaga mimivirus
1050	+	1199969	1201957	putative F-box/LRR-repeat protein	Uncharacterized	Acanthamoeba polyphaga mimivirus
1051	-	1202021	1203133	hypothetical protein	Uncharacterized	Bandra megavirus
1052	+	1203301	1204311	hypothetical protein	Uncharacterized	Powai lake megavirus
1053	-	1204369	1205838	putative BTB/POZ domain and WD-repeat protein	Uncharacterized	Hirudovirus strain Sangsue
1054	-	1205952	1207007	putative ankyrin repeat protein	Uncharacterized	Tupanvirus soda lake
1055	+	1207136	1208305	hypothetical protein	Uncharacterized	Powai lake megavirus
1056	-	1208294	1209394	WD40 domain-containing protein	Uncharacterized	Borely moumouvirus
1057	+	1209514	1209855	hypothetical protein	Uncharacterized	Mycobacterium asiaticum
1058	+	1209925	1211433	putative Sel1-like repeat-containing protein	Uncharacterized	Acanthamoeba polyphaga mimivirus
1059	-	1211467	1212096	putative BTB/POZ domain-containing protein	Uncharacterized	Powai lake megavirus
1060	+	1212215	1213039	putative ankyrin repeat protein	Uncharacterized	Acanthamoeba polyphaga mimivirus
1061	-	1213100	1213726	hypothetical protein	Uncharacterized	Acanthamoeba polyphaga mimivirus
1062	-	1213778	1214305	hypothetical protein	Uncharacterized	Gelidibacter japonicus
1063	+	1214279	1214497	hypothetical protein	Uncharacterized	Rattus norvegicus
1064	-	1214430	1215278	putative BTB/POZ domain and WD-repeat protein	Uncharacterized	Acanthamoeba polyphaga mimivirus
1065	+	1215502	1216338	hypothetical protein	Uncharacterized	Megavirus vitis
1066	+	1216483	1217484	hypothetical protein	Uncharacterized	Mimivirus sp. SH
1067	-	1217584	1218702	hypothetical protein	Uncharacterized	Mimivirus sp. SH
1068	+	1218822	1219976	hypothetical protein	Uncharacterized	Saudi moumouvirus
1069	+	1220031	1221197	hypothetical protein	Uncharacterized	Megavirus lba
1070	+	1221647	1222531	putative ankyrin repeat protein	Uncharacterized	Mimivirus sp. SH
1071	+	1222589	1223776	putative ankyrin repeat protein	Uncharacterized	Megavirus lba
1072	+	1223847	1224566	endonuclease V	DNA replication, recombination and repair	Megavirus vitis
1073	+	1224647	1226359	putative ankyrin repeat protein	Uncharacterized	Moumouvirus Monve
1074	+	1226427	1227485	putative virion-associated membrane protein	Virion structure and morphogenesis	Powai lake megavirus
1075	+	1227603	1229162	putative ankyrin repeat protein	Uncharacterized	Tupanvirus deep ocean
1076	+	1229292	1230938	repeat protein	Uncharacterized	Moumouvirus goulette
1077	+	1231967	1232317	hypothetical protein	Uncharacterized	Brevibacterium mcbrellneri
1078	-	1232372	1233106	metal dependent phosphohydrolase	Other metabolic functions	Moumouvirus australiensis
1079	+	1233248	1233526	putative ORFan	Uncharacterized	…
1080	+	1233563	1234993	WD40 domain protein	Uncharacterized	Saudi moumouvirus
1081	+	1235083	1235328	hypothetical protein	Uncharacterized	Gorilla gorilla gorilla
1082	+	1235406	1236779	BTB/POZ domain and WD-repeat protein	Uncharacterized	Acanthamoeba polyphaga mimivirus
1083	-	1236849	1237325	hypothetical protein	Uncharacterized	Megavirus chiliensis
1084	-	1237405	1238940	putative BTB/POZ domain and WD-repeat protein	Uncharacterized	Megavirus chiliensis
1085	+	1239072	1239698	hypothetical protein	Uncharacterized	Powai lake megavirus
1086	-	1239764	1240927	hypothetical protein	Uncharacterized	Mimivirus sp. SH
1087	-	1241026	1241517	hypothetical protein	Uncharacterized	Megavirus lba
1088	+	1241640	1242461	N-domain protein	Uncharacterized	Moumouvirus australiensis
1089	+	1242492	1242812	hypothetical protein	Uncharacterized	Acanthamoeba polyphaga mimivirus
1090	+	1242888	1244237	putative ankyrin repeat protein	Uncharacterized	Moumouvirus Monve
1091	+	1244307	1246409	ankyrin repeat protein	Uncharacterized	Acanthamoeba polyphaga mimivirus
1092	+	1246517	1247161	hypothetical protein	Uncharacterized	Megavirus lba
1093	+	1247236	1248303	putative ankyrin repeat protein	Uncharacterized	Moumouvirus Monve
1094	-	1248347	1249321	putative ankyrin repeat protein	Uncharacterized	Powai lake megavirus
1095	+	1249464	1250558	putative repeat protein	Uncharacterized	Moumouvirus goulette
1096	+	1250608	1251072	hypothetical protein	Uncharacterized	Acanthamoeba polyphaga mimivirus
1097	-	1251945	1252757	hypothetical protein	Uncharacterized	Megavirus courdo11
1098	+	1252892	1253599	hypothetical protein	Uncharacterized	Acanthamoeba polyphaga mimivirus
1099	-	1253633	1254079	hypothetical protein	Uncharacterized	Megavirus chiliensis
1100	+	1254454	1255269	hypothetical protein	Uncharacterized	Powai lake megavirus
1101	-	1255535	1255759	hypothetical protein	Uncharacterized	Borely moumouvirus
1102	-	1255915	1256937	hypothetical protein	Uncharacterized	Acanthamoeba polyphaga mimivirus
1103	+	1257054	1258514	putative ankyrin repeat protein	Uncharacterized	Moumouvirus Monve
1104	-	1258591	1261569	putative ankyrin repeat protein	Uncharacterized	Hirudovirus strain Sangsue
1105	+	1261665	1262519	ankyrin repeat protein	Uncharacterized	Acanthamoeba polyphaga mimivirus
1106	-	1262557	1264050	putative BTB/POZ domain-containing protein	Uncharacterized	Mimivirus sp. SH
1107	+	1264203	1264772	hypothetical protein	Uncharacterized	Mimivirus sp. SH
1108	+	1264933	1265829	hypothetical protein	Uncharacterized	Megavirus courdo7
1109	+	1265940	1266281	hypothetical protein	Uncharacterized	Bandra megavirus
1110	+	1266367	1267302	hypothetical protein	Uncharacterized	Acanthamoeba polyphaga mimivirus
1111	+	1267406	1267894	putative nucleotidyltransferase	Nucleotide metabolism	Borely moumouvirus
1112	+	1267993	1268283	hypothetical protein	Uncharacterized	Mimivirus sp. SH
1113	+	1269117	1269422	hypothetical protein	Uncharacterized	Megavirus courdo7
1114	-	1269467	1269868	hypothetical protein	Uncharacterized	Loxodonta africana
1115	+	1269922	1272657	putative ankyrin repeat protein	Uncharacterized	Acanthamoeba polyphaga mimivirus
1116	+	1272707	1273102	hypothetical protein	Uncharacterized	Mimivirus sp. SH
1117	+	1273199	1273729	hypothetical protein	Uncharacterized	Acanthamoeba polyphaga mimivirus
1118	+	1273671	1274591	hypothetical protein	Uncharacterized	Acanthamoeba castellanii mamavirus
1119	+	1274707	1276647	hypothetical protein	Uncharacterized	Acanthamoeba castellanii mamavirus
1120	-	1276650	1277276	2OG-Fe(II) oxygenase superfamily protein	Other metabolic functions	Borely moumouvirus
1121	+	1277370	1277984	hypothetical protein	Uncharacterized	Powai lake megavirus
1122	+	1278104	1279348	putative ankyrin repeat protein	Uncharacterized	Mimivirus sp. SH
1123	-	1279401	1279928	hypothetical protein	Uncharacterized	Acanthamoeba polyphaga mimivirus
1124	+	1280058	1280984	putative DNA polymerase sliding clamp	DNA replication, recombination and repair	Tupanvirus deep ocean
1125	+	1281071	1281337	hypothetical protein	Uncharacterized	Borely moumouvirus
1126	+	1281483	1282676	putative F-box and FNIP repeat-containing protein	Uncharacterized	Bandra megavirus
1127	-	1282732	1282974	hypothetical protein	Uncharacterized	Megavirus chiliensis
1128	+	1283159	1284721	putative EGF-like domain-containing protein	Uncharacterized	Megavirus courdo11
1129	+	1284066	1284512	putative ORFan	Uncharacterized	…
1130	+	1284824	1285960	hypothetical protein	Uncharacterized	Megavirus courdo11
1131	-	1285950	1286378	hypothetical protein	Uncharacterized	Stylophora pistillata
1132	+	1286513	1287556	NHL-repeat-containing protein	Uncharacterized	Acanthamoeba polyphaga mimivirus
1133	-	1287608	1287952	hypothetical protein	Uncharacterized	Moumouvirus goulette
1134	+	1288091	1289701	Sel1 repeat family protein	Uncharacterized	Candidatus Paracaedibacter acanthamoebae
1135	+	1290122	1291675	putative BTB/POZ domain-containing protein	Uncharacterized	Acanthamoeba polyphaga mimivirus
1136	+	1291803	1293422	hypothetical protein	Uncharacterized	Mimivirus sp. SH
1137	+	1292149	1292634	hypothetical protein	Uncharacterized	Eimeria praecox
1138	+	1293597	1295375	hypothetical protein	Uncharacterized	Mimivirus sp. SH
1139	+	1295468	1296199	hypothetical protein	Uncharacterized	Megavirus courdo11
1140	-	1296211	1297152	putative ankyrin repeat protein	Uncharacterized	Tupanvirus soda lake
1141	-	1297229	1297444	hypothetical protein	Uncharacterized	Moumouvirus goulette
1142	+	1297972	1299297	putative ankyrin repeat protein	Uncharacterized	Acanthamoeba polyphaga mimivirus
1143	+	1299364	1300017	ankyrin containing protein	Uncharacterized	Acanthamoeba polyphaga mimivirus
1144	+	1299914	1300357	ankyrin repeat-containing protein	Uncharacterized	Borely moumouvirus
1145	+	1300690	1300977	putative ORFan	Uncharacterized	…
1146	+	1301122	1301970	hypothetical protein	Uncharacterized	Satyrvirus sp.
1147	-	1302016	1303161	ankyrin repeat-containing protein	Uncharacterized	Borely moumouvirus
1148	+	1303464	1304654	hypothetical protein	Uncharacterized	Megavirus lba
1149	-	1304806	1305057	hypothetical protein	Uncharacterized	Moumouvirus Monve
1150	-	1305308	1305919	hypothetical protein	Uncharacterized	Acanthamoeba polyphaga mimivirus
1151	-	1305993	1307165	hypothetical protein	Uncharacterized	Megavirus lba
1152	-	1307245	1308378	hypothetical protein	Uncharacterized	Megavirus lba
1153	+	1308494	1309798	BTB/POZ domain protein	Uncharacterized	Megavirus vitis
1154	+	1309869	1313885	putative bifunctional E2/E3 enzyme	Uncharacterized	Terrestrivirus sp.
1155	+	1313950	1314576	putative ankyrin repeat protein	Uncharacterized	Powai lake megavirus
1156	+	1314650	1315570	hypothetical protein	Uncharacterized	Bandra megavirus
1157	+	1315636	1316295	hypothetical protein	Uncharacterized	Acanthamoeba polyphaga mimivirus
1158	+	1316337	1317134	putative ankyrin repeat protein	Uncharacterized	Moumouvirus Monve
1159	+	1317181	1317627	hypothetical protein	Uncharacterized	Acanthamoeba polyphaga moumouvirus
1160	+	1317798	1319207	ankyrin repeat protein	Uncharacterized	Bandra megavirus
1161	-	1319266	1320546	hypothetical protein	Uncharacterized	Mimivirus sp. SH
1162	-	1320628	1321632	hypothetical protein	Uncharacterized	Powai lake megavirus
1163	+	1321810	1323057	putative ankyrin repeat protein	Uncharacterized	Megavirus courdo11
1164	+	1323212	1324354	TIGR03118 family protein	Uncharacterized	Noviherbaspirillum massiliense
1165	+	1324440	1325495	hypothetical protein	Uncharacterized	Powai lake megavirus
1166	+	1325581	1326678	hypothetical protein	Uncharacterized	Powai lake megavirus
1167	+	1326764	1327885	hypothetical protein	Uncharacterized	Megavirus lba
1168	+	1327970	1329067	hypothetical protein	Uncharacterized	Megavirus lba
1169	+	1329179	1330315	hypothetical protein	Uncharacterized	Bandra megavirus
1170	+	1330356	1330916	hypothetical protein	Uncharacterized	Acanthamoeba polyphaga mimivirus
1171	+	1330972	1332444	putative KilA-N domain-containing protein	Uncharacterized	Megavirus vitis
1172	-	1331085	1331489	putative ORFan	Uncharacterized	…
1173	+	1332591	1334105	BTB/POZ domain-containing protein	Uncharacterized	Acanthamoeba castellanii mamavirus
1174	+	1334801	1335274	hypothetical protein	Uncharacterized	Acanthamoeba polyphaga mimivirus
1175	+	1335614	1335967	hypothetical protein	Uncharacterized	Megavirus chiliensis
1176	+	1336063	1336611	F-box and FNIP repeat-containing protein	Uncharacterized	Acanthamoeba polyphaga mimivirus
1177	+	1336629	1337207	hypothetical protein	Uncharacterized	Moumouvirus Monve
1178	+	1337399	1338007	hypothetical protein	Uncharacterized	Acanthamoeba polyphaga moumouvirus
1179	+	1338063	1338977	putative ankyrin repeat protein	Uncharacterized	Megavirus chiliensis
1180	-	1338982	1339620	hypothetical protein	Uncharacterized	Borely moumouvirus
1181	-	1339731	1340096	hypothetical protein	Uncharacterized	Acanthamoeba polyphaga mimivirus
1182	+	1340328	1340954	hypothetical protein	Uncharacterized	Moumouvirus goulette
1183	-	1340963	1342132	hypothetical protein	Uncharacterized	Acanthamoeba castellanii mamavirus
1184	+	1342286	1343773	ankyrin repeat-containing protein	Uncharacterized	Acanthamoeba castellanii mamavirus
1185	-	1343921	1344661	hypothetical protein	Uncharacterized	Megavirus lba
1186	+	1344798	1345676	hypothetical protein	Uncharacterized	Borely moumouvirus
1187	+	1345813	1347471	GMc oxidoreductase	Other metabolic functions	Borely moumouvirus
1188	+	1347608	1348558	putative 5' nucleotidase	Nucleotide metabolism	Acanthamoeba polyphaga moumouvirus
1189	+	1348628	1349854	hypothetical protein	Uncharacterized	Actinobacteria bacterium
1190	-	1349907	1350197	putative ORFan	Uncharacterized	…
1191	+	1350289	1351611	collagen-like protein	Miscellaneous	Megavirus courdo11
1192	+	1351682	1351951	hypothetical protein	Uncharacterized	Powai lake megavirus
1193	+	1352005	1352352	putative lipocalin	Miscellaneous	Acanthamoeba polyphaga mimivirus
1194	+	1352425	1354005	transposase	Mobile elements	Bandra megavirus
1195	-	1354307	1355671	putative ORFan, which is homologous to Tupanvirus deep ocean	Uncharacterized	…
1196	+	1355735	1356817	putative AAA- family ATPase	DNA replication, recombination and repair	Acanthamoeba polyphaga mimivirus
1197	+	1356924	1357181	putative ORFan	Uncharacterized	…
1198	+	1357260	1357520	hypothetical protein	Uncharacterized	Megavirus vitis
1199	+	1357659	1358807	hypothetical protein	Uncharacterized	Acanthamoeba polyphaga moumouvirus
1200	+	1358876	1359403	hypothetical protein	Uncharacterized	Klebsormidium nitens
1201	-	1359412	1360194	hypothetical protein	Uncharacterized	Cannabis sativa
1202	-	1360362	1360880	hypothetical protein	Uncharacterized	Powai lake megavirus
1203	+	1361335	1361721	putative ankyrin repeat protein	Uncharacterized	Acanthamoeba polyphaga mimivirus
1204	+	1361890	1362864	hypothetical protein	Uncharacterized	Mimivirus sp. SH
1205	-	1363750	1364280	hypothetical protein	Uncharacterized	Powai lake megavirus
1206	-	1364440	1364682	putative ORFan	Uncharacterized	…
1207	+	1364836	1366281	ankyrin repeat protein	Uncharacterized	Acanthamoeba polyphaga mimivirus
1208	+	1366495	1367331	putative ankyrin repeat protein	Uncharacterized	Acanthamoeba polyphaga mimivirus
1209	+	1367612	1369480	FNIP repeat protein	Uncharacterized	Moumouvirus australiensis
1210	+	1369580	1369792	hypothetical protein	Uncharacterized	Acanthamoeba polyphaga mimivirus
1211	+	1369983	1371056	putative ankyrin repeat protein	Uncharacterized	Mimivirus sp. SH
1212	+	1371144	1371776	hypothetical protein	Uncharacterized	Megavirus chiliensis
1213	+	1371888	1373138	putative ankyrin repeat protein	Uncharacterized	Acanthamoeba polyphaga mimivirus
1214	+	1373203	1374615	ankyrin repeat-containing protein	Uncharacterized	Niemeyer virus
1215	+	1374765	1375661	putative ankyrin repeat protein	Uncharacterized	Acanthamoeba polyphaga mimivirus
1216	+	1376170	1376778	hypothetical protein	Uncharacterized	Acanthamoeba polyphaga mimivirus
1217	+	1376938	1378335	adenylosuccinate synthetase	Other metabolic functions	Megavirus lba
1218	+	1378434	1379921	putative BTB/POZ domain-containing protein	Uncharacterized	Acanthamoeba polyphaga mimivirus
1219	+	1380511	1381293	putative ankyrin repeat protein	Uncharacterized	Acanthamoeba polyphaga mimivirus
1220	+	1381353	1381919	ankyrin containing protein	Uncharacterized	Acanthamoeba polyphaga mimivirus
1221	+	1381926	1382816	putative ankyrin repeat protein	Uncharacterized	Acanthamoeba polyphaga mimivirus
1222	-	1382160	1382591	hypothetical protein	Uncharacterized	Candidatus Taylorbacteria bacterium
1223	+	1382314	1382793	hypothetical protein	Uncharacterized	Scyliorhinus torazame
1224	+	1382875	1384557	putative ankyrin repeat protein	Uncharacterized	Acanthamoeba polyphaga mimivirus
1225	+	1384615	1385763	putative ankyrin repeat protein	Uncharacterized	Acanthamoeba polyphaga mimivirus
1226	+	1385888	1386376	putative ankyrin repeat protein	Uncharacterized	Acanthamoeba polyphaga mimivirus
1227	-	1386683	1387258	putative resolvase	DNA replication, recombination and repair	Acanthamoeba castellanii mamavirus
1228	+	1387343	1388812	putative transposase	Mobile elements	Acanthamoeba castellanii mamavirus
1229	+	1389044	1390366	putative ankyrin repeat protein	Uncharacterized	Acanthamoeba polyphaga mimivirus
1230	+	1390426	1391298	putative ankyrin repeat protein	Uncharacterized	Acanthamoeba polyphaga mimivirus
1231	+	1391356	1392174	putative ankyrin repeat protein	Uncharacterized	Acanthamoeba polyphaga mimivirus
1232	+	1391982	1392404	ankyrin repeat-containing protein	Uncharacterized	Borely moumouvirus
1233	+	1392463	1393245	putative ankyrin repeat protein	Uncharacterized	Acanthamoeba polyphaga mimivirus
1234	+	1393900	1394976	putative virion-associated membrane protein	Virion structure and morphogenesis	Moumouvirus Monve
1235	+	1395260	1395580	hypothetical protein	Uncharacterized	Candidatus Amoebophilus sp. 36-38
1236	+	1395715	1396110	hypothetical protein	Uncharacterized	Megavirus vitis
1237	+	1396481	1397137	hypothetical protein	Uncharacterized	Megavirus chiliensis
1238	+	1397231	1397836	hypothetical protein	Uncharacterized	Megavirus chiliensis
1239	+	1397944	1398516	hypothetical protein	Uncharacterized	Megavirus chiliensis
1240	+	1398724	1399992	putative ankyrin repeat protein	Uncharacterized	Mimivirus sp. SH
1241	-	1400032	1400652	putative ankyrin repeat protein	Uncharacterized	Acanthamoeba polyphaga mimivirus
1242	+	1400846	1401355	hypothetical protein	Uncharacterized	Megavirus chiliensis
1243	+	1401460	1403265	putative Sel1-like repeat-containing protein	Uncharacterized	Megavirus vitis
1244	-	1403351	1404631	hypothetical protein	Uncharacterized	Megavirus courdo11
1245	+	1404880	1405212	BTB/POZ domain-containing protein	Uncharacterized	Ruminococcaceae bacterium
1246	+	1405257	1406462	putative ORFan	Uncharacterized	…
1247	-	1406534	1407391	hypothetical protein	Uncharacterized	Moumouvirus goulette
1248	-	1407454	1407723	hypothetical protein	Uncharacterized	Moumouvirus goulette
1249	+	1407853	1408071	hypothetical protein	Uncharacterized	Megavirus courdo7
1250	+	1408176	1408865	ankyrin containing protein	Uncharacterized	Acanthamoeba polyphaga lentillevirus
1251	+	1409359	1409712	hypothetical protein	Uncharacterized	Acanthamoeba polyphaga mimivirus
1252	+	1409802	1411289	hypothetical protein	Uncharacterized	Megavirus vitis
1253	+	1411491	1412969	putative BTB/POZ domain-containing protein	Uncharacterized	Acanthamoeba polyphaga mimivirus
1254	+	1413047	1413952	hypothetical protein	Uncharacterized	Acanthamoeba polyphaga mimivirus
1255	-	1414419	1414739	hypothetical protein	Uncharacterized	Megavirus courdo11
1256	+	1414991	1415512	hypothetical protein	Uncharacterized	Acanthamoeba polyphaga mimivirus
1257	+	1415661	1415948	hypothetical protein	Uncharacterized	Megavirus courdo11
1258	+	1416258	1417706	BTB/POZ domain-containing protein	Uncharacterized	Bandra megavirus
1259	+	1418255	1419340	putative ankyrin repeat protein	Uncharacterized	Powai lake megavirus
1260	+	1419607	1420455	macrocin o-methyltransferase	Other metabolic functions	Megavirus courdo11
1261	-	1420458	1421210	aspartyl/asparaginyl beta-hydroxylase domain-containing protein	Other metabolic functions	Ruminococcaceae bacterium
1262	+	1421307	1421897	hypothetical protein	Uncharacterized	Megavirus chiliensis
1263	+	1422082	1423281	putative ankyrin repeat protein	Uncharacterized	Acanthamoeba polyphaga mimivirus
1264	-	1423707	1425035	ankyrin repeat-containing protein	Uncharacterized	Moumouvirus maliensis
1265	+	1425519	1426616	hypothetical protein	Uncharacterized	Megavirus lba
1266	+	1426808	1427431	hypothetical protein	Uncharacterized	Acanthamoeba polyphaga mimivirus
1267	-	1427628	1428803	hypothetical protein	Uncharacterized	Moumouvirus maliensis
1268	+	1429648	1430457	repeat protein	Uncharacterized	Moumouvirus goulette
1269	-	1431471	1431704	putative ORFan	Uncharacterized	…
1270	+	1433881	1434492	hypothetical protein	Uncharacterized	Acanthamoeba polyphaga mimivirus
1271	-	1435223	1435774	hypothetical protein	Uncharacterized	Candidatus Odyssella thessalonicensis
1272	+	1437238	1437582	hypothetical protein	Uncharacterized	Moumouvirus goulette
1273	+	1441324	1441992	hypothetical protein	Uncharacterized	Moumouvirus goulette
1274	-	1442051	1442422	hypothetical protein	Uncharacterized	Acanthamoeba polyphaga mimivirus
1275	-	1442720	1444063	hypothetical protein	Uncharacterized	Terrestrivirus sp.
1276	+	1442762	1443283	putative ORFan	Uncharacterized	…
1277	-	1444133	1444744	hypothetical protein	Uncharacterized	Acanthamoeba polyphaga mimivirus
1278	-	1445103	1448285	hypothetical protein	Uncharacterized	Acanthamoeba polyphaga mimivirus
1279	+	1448459	1448920	putative helicase	DNA replication, recombination and repair	Mimivirus Bombay
1280	+	1449430	1451769	hypothetical protein	Uncharacterized	Acanthamoeba polyphaga mimivirus
1281	+	1452164	1453603	hypothetical protein	Uncharacterized	Megavirus chiliensis
1282	+	1453801	1454514	putative KilA-N domain protein	Uncharacterized	Saudi moumouvirus
1283	+	1454450	1454845	putative KilA-N domain-containing protein	Uncharacterized	Megavirus chiliensis
1284	+	1455148	1455561	putative ORFan	Uncharacterized	…
1285	-	1455596	1455835	hypothetical protein	Uncharacterized	Moumouvirus goulette
1286	+	1456405	1457898	N domain-containing protein	Uncharacterized	Acanthamoeba polyphaga mimivirus
1287	-	1458128	1458826	putative transposase	Mobile elements	Megavirus chiliensis
1288	+	1459218	1459625	hypothetical protein	Uncharacterized	Acanthamoeba polyphaga mimivirus
1289	-	1459902	1461077	hypothetical protein	Uncharacterized	Arabis alpina
1290	-	1461184	1462266	hypothetical protein	Uncharacterized	Moumouvirus australiensis
1291	+	1462878	1463105	putative ORFan	Uncharacterized	…
1292	+	1463095	1464258	hypothetical protein	Uncharacterized	unclassified Chryseobacterium
1293	+	1464186	1464410	DNA primase	DNA replication, recombination and repair	Terrestrivirus sp.
1294	-	1464556	1465539	hypothetical protein	Uncharacterized	Megavirus courdo7
1295	-	1465527	1466117	hypothetical protein	Uncharacterized	Moumouvirus maliensis
1296	+	1466431	1466913	hypothetical protein	Uncharacterized	Mimivirus sp. SH
1297	-	1467996	1469027	putative BRO-N domain-containing protein	Uncharacterized	Moumouvirus Monve
1298	+	1469279	1469611	putative ORFan	Uncharacterized	…
1299	-	1469808	1470116	putative ORFan	Uncharacterized	…
1300	+	1470367	1470777	putative BRO-N domain-containing protein	Uncharacterized	Megavirus courdo7
1301	+	1470885	1471526	BRO-N domain-containing protein	Uncharacterized	Saudi moumouvirus
1302	-	1472479	1472733	hypothetical protein	Uncharacterized	Mimivirus sp. SH
1303	+	1473095	1474048	hypothetical protein	Uncharacterized	Moumouvirus maliensis
1304	+	1474006	1474656	hypothetical protein	Uncharacterized	Moumouvirus maliensis
1305	+	1474635	1474847	hypothetical protein	Uncharacterized	Salmonella enterica subsp. enterica
1306	-	1474986	1476524	hypothetical protein	Uncharacterized	Bacteroidetes bacterium
