# Supplementary material for: Morphological and Taxonomic Properties of the Newly Isolated Cotonvirus japonicus, a New Lineage of the Subfamily Megavirinae
Source: J Virol. 2021 Aug 25;95(18):e00919-21. doi: 10.1128/JVI.00919-21 (PMC8387033; doi:10.1128/JVI.00919-21)
Supplement: Supplemental file 3 — Data Set S2<br>. Download JVI.00919-21-s0002.xlsx, XLSX file, 0.01 MB [file jvi.00919-21-s0002.xlsx]

## Sheet: Accession_No.
Gene	Organism	Accession No.
B-family DNA polymerase	Acanthamoeba polyphaga mimivirus	ADO18556.1
B-family DNA polymerase	Acanthamoeba castellanii mamavirus	AEQ60511.1
B-family DNA polymerase	Mimivirus shirakomae	BAV62410.1
B-family DNA polymerase	Mimivirus Bombay	AMZ02769.1
B-family DNA polymerase	Moumouvirus australiensis	AVL94893.1
B-family DNA polymerase	Saudi moumouvirus	AQN68406.1
B-family DNA polymerase	Borely moumouvirus	QID06218.1
B-family DNA polymerase	Megavirus chilensis	AEQ33130.1
B-family DNA polymerase	Megavirus lba	AGD92513.1
B-family DNA polymerase	Megavirus vitis	AVL93905.1
B-family DNA polymerase	Powai lake megavirus	ANB50688.1
B-family DNA polymerase	Tupanvirus deep ocean	QKU33833.1
B-family DNA polymerase	Tupanvirus soda lake	QKU35081.1
B-family DNA polymerase	Satyrvirus	AYV85114.1
B-family DNA polymerase	Cafeteria roenbergensis virus	ADO67531.1
B-family DNA polymerase	Bodo saltans virus	ATZ80752.1
B-family DNA polymerase	Klosneuvirus	ARF11832.1
B-family DNA polymerase	Hokovirus	ARF11096.1
B-family DNA polymerase	Indivirus	ARF09771.1
B-family DNA polymerase	Catovirus	ARF09278.1
Major capsid protein	Acanthamoeba polyphaga mimivirus	ADO18196.2
Major capsid protein	Acanthamoeba castellanii mamavirus	AEQ60611.1
Major capsid protein	Mimivirus shirakomae	BAV62514.1
Major capsid protein	Mimivirus Bombay	AMZ02869.1
Major capsid protein	Moumouvirus australiensis	AVL94775.1
Major capsid protein	Saudi moumouvirus	AQN68288.1
Major capsid protein	Borely moumouvirus	QID06101.1
Major capsid protein	Megavirus chilensis	AEQ32869.1
Major capsid protein	Megavirus lba	AGD92382.1
Major capsid protein	Megavirus vitis	AVL93793.1
Major capsid protein	Powai lake megavirus	ANB50579.1
Major capsid protein	Tupanvirus deep ocean	QKU34080.1
Major capsid protein	Tupanvirus soda lake	QKU35340.1
Major capsid protein	Satyrvirus	AYV84997.1
Major capsid protein	Cafeteria roenbergensis virus	ADO67376.1
Major capsid protein	Bodo saltans virus	ATZ80571.1
Major capsid protein	Klosneuvirus	ARF11180.1
Major capsid protein	Hokovirus	ARF10617.1
Major capsid protein	Indivirus	ARF09846.1
Major capsid protein	Catovirus	ARF09353.1
D5-like ATPase	Acanthamoeba polyphaga mimivirus	ADO18054.1
D5-like ATPase	Acanthamoeba castellanii mamavirus	AEQ60390.1
D5-like ATPase	Mimivirus shirakomae	BAV62286.1
D5-like ATPase	Mimivirus Bombay	AMZ02654.1
D5-like ATPase	Moumouvirus australiensis	AVL94632.1
D5-like ATPase	Saudi moumouvirus	AQN68125.1
D5-like ATPase	Borely moumouvirus	QID05965.1
D5-like ATPase	Megavirus chilensis	AEQ32733.1
D5-like ATPase	Megavirus lba	AGD92211.1
D5-like ATPase	Megavirus vitis	AVL93640.1
D5-like ATPase	Powai lake megavirus	ANB50423.1
D5-like ATPase	Tupanvirus deep ocean	QKU34647.1
D5-like ATPase	Tupanvirus soda lake	QKU35601.1
D5-like ATPase	Satyrvirus	AYV85599.1
D5-like ATPase	Cafeteria roenbergensis virus	ADO67528.1
D5-like ATPase	Bodo saltans virus	ATZ80378.1
D5-like ATPase	Klosneuvirus	ARF11390.1
D5-like ATPase	Hokovirus	ARF11016.1
D5-like ATPase	Indivirus	ARF09495.1
D5-like ATPase	Catovirus	ARF08922.1
mRNA-capping enzyme	Acanthamoeba polyphaga mimivirus	ADO18597.1
mRNA-capping enzyme	Acanthamoeba castellanii mamavirus	AEQ60571.1
mRNA-capping enzyme	Mimivirus shirakomae	BAV62472.1
mRNA-capping enzyme	Mimivirus Bombay	AMZ02827.1
mRNA-capping enzyme	Moumouvirus australiensis	AVL94825.1
mRNA-capping enzyme	Saudi moumouvirus	AQN68341.1
mRNA-capping enzyme	Borely moumouvirus	QID06148.1
mRNA-capping enzyme	Megavirus chilensis	AEQ33424.1
mRNA-capping enzyme	Megavirus lba	AGD92434.1
mRNA-capping enzyme	Megavirus vitis	AVL93837.1
mRNA-capping enzyme	Powai lake megavirus	ANB50623.1
mRNA-capping enzyme	Tupanvirus deep ocean	QKU33967.1
mRNA-capping enzyme	Tupanvirus soda lake	QKU35216.1
mRNA-capping enzyme	Satyrvirus	AYV85191.1
mRNA-capping enzyme	Cafeteria roenbergensis virus	ADO67245.1
mRNA-capping enzyme	Bodo saltans virus	ATZ80933.1
mRNA-capping enzyme	Klosneuvirus	ARF11732.1
mRNA-capping enzyme	Hokovirus	ARF10660.1
mRNA-capping enzyme	Indivirus	ARF09638.1
mRNA-capping enzyme	Catovirus	ARF09224.1
Virion packaging ATPase	Acanthamoeba polyphaga mimivirus	ADO18202.1
Virion packaging ATPase	Acanthamoeba castellanii mamavirus	AEQ60622.1
Virion packaging ATPase	Mimivirus shirakomae	BAV62527.1
Virion packaging ATPase	Mimivirus Bombay	AMZ02881.1
Virion packaging ATPase	Moumouvirus australiensis	AVL94765.1
Virion packaging ATPase	Saudi moumouvirus	AQN68276.1
Virion packaging ATPase	Borely moumouvirus	QID06088.1
Virion packaging ATPase	Megavirus chilensis	AEQ32389.1
Virion packaging ATPase	Megavirus lba	AGD92367.1
Virion packaging ATPase	Megavirus vitis	AVL93782.1
Virion packaging ATPase	Powai lake megavirus	ANB50567.1
Virion packaging ATPase	Tupanvirus deep ocean	QKU33531.1
Virion packaging ATPase	Tupanvirus soda lake	QKU34764.1
Virion packaging ATPase	Satyrvirus	AYV85547.1
Virion packaging ATPase	Cafeteria roenbergensis virus	ADO67372.1
Virion packaging ATPase	Bodo saltans virus	ATZ80593.1
Virion packaging ATPase	Klosneuvirus	ARF11165.1
Virion packaging ATPase	Hokovirus	ARF10841.1
Virion packaging ATPase	Indivirus	ARF09858.1
Virion packaging ATPase	Catovirus	ARF09327.1
Arginyl-RS	Acanthamoeba polyphaga mimivirus	ADO18783.1
Arginyl-RS	Mimivirus shirakomae	BAV62772.1
Arginyl-RS	Mimivirus Bombay	AMZ03106.1
Arginyl-RS	Mimivirus kasaii	BAV61786.1
Arginyl-RS	Moumouvirus australiensis	AVL95104.1
Arginyl-RS	Borely moumouvirus	QID06436.1
Arginyl-RS	Acanthamoeba polyphaga moumouvirus	AGC02245.1
Arginyl-RS	Megavirus chilensis	AEQ32742.1
Arginyl-RS	Megavirus lba	AGD92756.1
Arginyl-RS	Megavirus vitis	AVL94117.1
Arginyl-RS	Megavirus courdo11	AFX92906.1
Arginyl-RS	Tupanvirus deep ocean	QKU34581.1
Arginyl-RS	Tupanvirus soda lake	QKU35919.1
Cysteinyl-RS	Acanthamoeba polyphaga mimivirus	ADO18016.1
Cysteinyl-RS	Mimivirus shirakomae	BAV62239.1
Cysteinyl-RS	Mimivirus Bombay	AMZ02612.1
Cysteinyl-RS	Mimivirus kasaii	BAV61251.1
Cysteinyl-RS	Acanthamoeba polyphaga moumouvirus	JX962719.1 (824855 to 826318)
Cysteinyl-RS	Moumovirus Monve	AEX62409.1
Cysteinyl-RS	Moumouvirus goulette	AGF84998.1
Cysteinyl-RS	Megavirus chilensis	AEQ33342.1
Cysteinyl-RS	Megavirus lba	AGD92759.1
Cysteinyl-RS	Megavirus vitis	AVL94120.1
Cysteinyl-RS	Powai lake megavirus	ANB50895.1
Cysteinyl-RS	Tupanvirus deep ocean	QKU34564.1
Cysteinyl-RS	Tupanvirus soda lake	QKU35901.1
Methionyl-RS	Acanthamoeba polyphaga mimivirus	ADO18762.1
Methionyl-RS	Mimivirus shirakomae	BAV62745.1
Methionyl-RS	Mimivirus Bombay	AMZ03082.1
Methionyl-RS	Mimivirus kasaii	BAV61759.1
Methionyl-RS	Moumouvirus australiensis	AVL95067.1
Methionyl-RS	Moumovirus Monve	AEX62460.1
Methionyl-RS	Megavirus chilensis	AEQ33119.1
Methionyl-RS	Megavirus lba	AGD92718.1
Methionyl-RS	Megavirus vitis	AVL94085.1
Methionyl-RS	Powai lake megavirus	ANB50863.1
Methionyl-RS	Tupanvirus deep ocean	QKU33428.1
Methionyl-RS	Tupanvirus soda lake	QKU34660.1
Tyrosyl-RS	Acanthamoeba polyphaga mimivirus	ADO17990.1
Tyrosyl-RS	Mimivirus shirakomae	BAV62197.1
Tyrosyl-RS	Mimivirus Bombay	AMZ02572.1
Tyrosyl-RS	Mimivirus kasaii	BAV61209.1
Tyrosyl-RS	Moumouvirus australiensis	AVL95172.1
Tyrosyl-RS	Saudi moumouvirus	AQN68666.1
Tyrosyl-RS	Acanthamoeba polyphaga moumouvirus	AGC02320.1
Tyrosyl-RS	Moumovirus Monve	AEX62320.1
Tyrosyl-RS	Megavirus chilensis	AEQ32875.1
Tyrosyl-RS	Megavirus lba	AGD92873.1
Tyrosyl-RS	Megavirus vitis	AVL94213.1
Tyrosyl-RS	Megavirus courdo11	AFX93018.1
Tyrosyl-RS	Tupanvirus deep ocean	QKU34614.1
Tyrosyl-RS	Tupanvirus soda lake	QKU35952.1
Isoleucyl-RS	Moumouvirus australiensis	AVL94681.1
Isoleucyl-RS	Borely moumouvirus	QID05999.1
Isoleucyl-RS	Acanthamoeba polyphaga moumouvirus	AGC01825.1
Isoleucyl-RS	Megavirus chilensis	AEQ33448.1
Isoleucyl-RS	Megavirus lba	AGD92264.1
Isoleucyl-RS	Powai lake megavirus	ANB50476.1
Isoleucyl-RS	Megavirus courdo11	AFX92398.1
Isoleucyl-RS	Tupanvirus deep ocean	QKU34252.1
Isoleucyl-RS	Tupanvirus soda lake	QKU35514.1
